# Supplementary material for: Bivalent promoter hypermethylation in cancer is linked to the H327me3/H3K4me3 ratio in embryonic stem cells
Source: BMC Biol. 2020 Mar 4;18:25. doi: 10.1186/s12915-020-0752-3 (PMC7057567; doi:10.1186/s12915-020-0752-3)
Supplement: Supplementary file 5 — Table S1. This additional table contains mouse hiBiv and loBiv genomic coordinates, strand and neighbouring gene. [file 12915_2020_752_MOESM5_ESM.xlsx]

## Sheet: Annotation_of_hiBiv_mouse
Additional file 5 Table S1
Chromosome	Start	Stop	Nearest_gene	Strand
chrM	12144	16145	mt-Cytb	+
chr17	85617224	85621225	Six3os1_7	+
chrM	12139	16140	mt-Te	-
chrM	12070	16071	mt-Nd6	-
chr17	85617411	85621412	Six3os1	-
chr13	40731823	40735824	Tfap2a	-
chrM	13288	17289	mt-Tt	+
chrM	13422	17423	mt-Tp	-
chr17	85616066	85620067	Six3os1_6	+
chr7	137312445	137316446	Ebf3	-
chr17	85614701	85618702	Six3os1_5	+
chr6	52228165	52232166	Mir196b	-
chr11	119084221	119088222	Cbx4	-
chr2	74677391	74681392	Hoxd11	+
chr14	21987601	21991602	Zfp503	-
chr6	52228530	52232531	9930038K12Rik	-
chr16	18584969	18588970	Tbx1	-
chr5	120429741	120433742	RP24-351J24.2	-
chr5	120429769	120433770	Lhx5	+
chr2	147185423	147189424	6430503K07Rik	+
chr2	33638511	33642512	Lmx1b	-
chr8	91800067	91804068	Irx3	-
chr11	119038969	119042970	Cbx8	-
chr8	121082706	121086707	AC124170.1	-
chr17	85686274	85690275	Six2	-
chr17	85612959	85616960	Six3os1_4	+
chr17	85611607	85615608	Six3	+
chr17	85612661	85616662	Six3os1_3	+
chr19	44754048	44758049	Pax2	+
chr19	43610324	43614325	Nkx2-3	+
chr6	52229089	52233090	Hoxa9	-
chr17	85611381	85615382	Six3os1_2	+
chr9	63146961	63150962	Skor1	-
chr8	121082385	121086386	Foxf1	+
chr2	116063839	116067840	Meis2	-
chr2	33639192	33643193	C130021I20Rik	+
chr11	84523535	84527536	Lhx1	-
chr5	139541493	139545494	Uncx	+
chr11	84523659	84527660	1500016L03Rik	+
chr5	37822583	37826584	Msx1	-
chr14	122473434	122477435	Zic2	+
chr8	121081110	121085111	Fendrr	-
chr10	42581632	42585633	Nr2e1	-
chr14	122473199	122477200	2610035F20Rik	-
chr10	42581821	42585822	Ostm1	+
chr16	91223549	91227550	Olig2	+
chr2	31638036	31642037	Prdm12	+
chr15	35294097	35298098	Osr2	+
chr11	96284622	96288623	Hoxb7	+
chr8	91798414	91802415	D230002A01Rik	+
chr3	129197877	129201878	Pitx2	+
chr11	96300594	96304595	Hoxb5	+
chr3	131108470	131112471	Lef1	+
chr5	33431976	33435977	Nkx1-1	-
chr4	139831528	139835529	Pax7	-
chr6	52202587	52206588	Hoxa5	-
chr2	9879251	9883252	4930412O13Rik	+
chr15	102974438	102978439	Hoxc9	+
chr11	96348524	96352525	Hoxb2	+
chr4	154635575	154639576	Gm13111	+
chr2	147182082	147186083	Nkx2-2os	+
chr2	31638589	31642590	Gm13425	-
chr11	22000897	22004898	Otx1	-
chr12	118844328	118848329	Sp8	+
chr4	109976052	109980053	Dmrta2	+
chr6	52219854	52223855	Hoxa7	-
chr6	52170880	52174881	Gm15050	+
chr2	116065224	116069225	G630016G05Rik	+
chr2	38346316	38350317	RP23-399K8.5	-
chr13	48660997	48664998	Barx1	+
chr13	31623815	31627816	Foxf2	+
chr6	52245420	52249421	HOXA11-AS1_4	+
chr4	109975813	109979814	3010003L10Rik	-
chr6	52244008	52248009	HOXA11-AS1_1	+
chr8	12394402	12398403	Gm25239	+
chr4	154634873	154638874	Prdm16	-
chr6	52244214	52248215	Hoxa11	-
chr5	142815662	142819663	Tnrc18	-
chr6	52242392	52246393	Hoxa11os	+
chr5	57715919	57719920	4932441J04Rik	-
chr5	57716020	57720021	Pcdh7	+
chr6	52244398	52248399	HOXA11-AS1_2	+
chr11	96279904	96283905	Hoxb8	+
chr9	55538888	55542889	Gm17226	-
chr11	24076055	24080056	Bcl11a	+
chr6	52244717	52248718	HOXA11-AS1_3	+
chr17	85609675	85613676	Six3os1_1	+
chr2	116065444	116069445	2700033N17Rik	-
chr19	45233811	45237812	Lbx1	-
chr8	92355795	92359796	Irx5	+
chr11	75167519	75171520	Hic1	-
chr13	31624543	31628544	AL590625.1	-
chr10	80492834	80496835	Onecut3	+
chr8	12393294	12397295	Sox1	+
chr2	105668330	105672331	Pax6os1	-
chr13	40725807	40729808	Gm26688	+
chr5	106456440	106460441	Barhl2	-
chr19	16871830	16875831	Foxb2	-
chr6	52173216	52177217	2700086A05Rik	+
chr2	74689089	74693090	Hoxd10	+
chr14	25457184	25461185	Zmiz1	+
chr11	85830550	85834551	Tbx2	+
chr9	91363810	91367811	Zic1	-
chr9	98953606	98957607	Foxl2	+
chr9	98953310	98957311	Foxl2os	-
chr6	88191890	88195891	Gata2	+
chr2	160365065	160369066	Mafb	-
chr18	53462545	53466546	Prdm6	+
chr14	25459128	25463129	Zmiz1os1	-
chr15	102952426	102956427	Hoxc11	+
chr13	31804645	31808646	Foxc1	+
chr2	71544754	71548755	Dlx2	-
chr2	146219920	146223921	Insm1	+
chr6	127149048	127153049	Ccnd2	-
chr13	72626819	72630820	Irx2	+
chr6	52312832	52316833	5730457N03Rik	-
chr16	94083259	94087260	Sim2	+
chr6	52311497	52315498	Evx1	+
chr13	78197757	78201758	Nr2f1	-
chr5	28163695	28167696	En2	+
chr1	190168680	190172681	Prox1	-
chr5	101663226	101667227	Nkx6-1	-
chr2	147192243	147196244	Nkx2-2	-
chr11	85830223	85834224	2610027K06Rik	-
chr14	70075444	70079445	Egr3	+
chr5	147186695	147190696	Gsx1	+
chr4	22486366	22490367	Pou3f2	-
chr13	72625013	72629014	Gm20554	-
chr2	74695679	74699680	Hoxd9	+
chr18	11050509	11054510	Gata6	+
chr2	18692031	18696032	Gm13334	+
chr18	11050567	11054568	1010001N08Rik	-
chr2	73269924	73273925	Sp9	+
chr5	75150290	75154291	Pdgfra	+
chr9	69758940	69762941	Foxb1	-
chr11	96314683	96318684	Hoxb4	+
chr15	103012909	103016910	Mir615	+
chr4	48043152	48047153	Nr4a3	+
chr2	71526112	71530113	Dlx1	+
chr11	33201588	33205589	Tlx3	-
chr2	9875255	9879256	Gm13256	+
chr12	56533342	56537343	Gm26973	+
chr15	102934756	102938757	Hoxc12	+
chr8	70491157	70495158	Crlf1	+
chr14	12343865	12347866	Fezf2	-
chr1	42692924	42696925	Gm20646	+
chr1	42695145	42699146	Pou3f3	+
chr12	56534908	56538909	Nkx2-1	-
chr3	45376397	45380398	Pcdh10	+
chr1	42692825	42696826	2610017I09Rik	-
chr2	70472922	70476923	Sp5	+
chr3	45376260	45380261	2610316D01Rik	-
chr1	190168295	190172296	Gm17566	+
chr11	33202054	33206055	Gm12116	+
chr6	52163673	52167674	5730446D14Rik	+
chr5	147305270	147309271	Cdx2	-
chr8	92354120	92358121	4933436C20Rik	-
chr6	23246264	23250265	Fezf1	-
chr5	35386857	35390858	Hmx1	+
chr11	24074558	24078559	Gm12063	+
chr6	52163413	52167414	Hoxa2	-
chr6	52160124	52164125	HOTAIRM1_5	+
chr6	52160009	52164010	HOTAIRM1_4	+
chr18	64338363	64342364	Onecut2	+
chr7	131540866	131544867	Hmx3	+
chr11	96315164	96319165	Mir10a	+
chr1	74883419	74887420	Fev	-
chr6	85185437	85189438	Emx1	+
chr12	57544121	57548122	Foxa1	-
chr5	107723156	107727157	A430072P03Rik	+
chr19	25608536	25612537	Dmrt3	+
chr5	35386476	35390477	E130018O15Rik	-
chr15	85579141	85583142	AU022754	+
chr7	142657692	142661693	Igf2os	+
chr11	120230946	120234947	Bahcc1	+
chr6	83710201	83714202	Vax2os	-
chr6	83709263	83713264	Vax2	+
chr4	114907256	114911257	9130206I24Rik	+
chr4	114906898	114910899	Foxd2	-
chr8	121114170	121118171	Foxc2	+
chr11	19016969	19020970	Meis1	-
chr9	91360412	91364413	Zic4	+
chr2	119323783	119327784	Dll4	+
chr8	26975335	26979336	Zfp703	+
chr8	87470592	87474593	Cbln1	-
chr2	105124528	105128529	Wt1	+
chr2	105124510	105128511	AI314831	-
chr8	87470811	87474812	Gm2694	+
chr2	119324194	119328195	Gm14207	-
chr5	111415361	111419362	Mn1	+
chr7	79503263	79507264	Mir9-3	+
chr11	112780223	112784224	Sox9	+
chr9	118476211	118480212	Eomes	+
chr11	112779976	112783977	BC006965	-
chr11	63920290	63924291	Hs3st3b1	-
chr6	83708738	83712739	Vax2os1_3	+
chr2	74666309	74670310	Hoxd13	+
chr14	118234231	118238232	Gm4675	+
chr11	44615316	44619317	Ebf1_r1	+
chr11	44615316	44619317	Ebf1	+
chr1	4494413	4498414	Sox17	-
chr11	96352691	96356692	Hoxb3os	-
chr6	83700490	83704491	Vax2os1_1	+
chr2	18675017	18679018	Bmi1	+
chr7	98833111	98837112	Wnt11	+
chr2	105666899	105670900	Pax6	+
chr5	107724036	107728037	Gfi1	-
chr2	70561357	70565358	1500002O10Rik	-
chr18	80984578	80988579	Sall3	-
chr13	78196016	78200017	A830082K12Rik	+
chr16	35539144	35543145	Sema5b	+
chr2	118898376	118902377	Bahd1	+
chr6	83701622	83705623	Vax2os_r1	-
chr6	6861333	6865334	Dlx6	+
chr6	83701517	83705518	Vax2os1_2	+
chr8	57318982	57322983	Hand2	+
chr11	120234122	120238123	Gm11772	-
chr18	80985455	80989456	RP23-148P22.2	+
chr12	110277067	110281068	Dio3	+
chr15	85579821	85583822	Wnt7b	-
chr1	78195134	78199135	Pax3	-
chr2	148044969	148048970	Foxa2	-
chr17	15374872	15378873	Dll1	-
chr2	74672928	74676929	Hoxd12	+
chr2	172547592	172551593	Tfap2c	+
chr6	127147388	127151389	9330179D12Rik	+
chr2	105123454	105127455	WT1-AS_3	-
chr11	119545753	119549754	Nptx1	-
chr2	10372041	10376042	Gm13261	-
chr18	80985869	80989870	RP23-148P22.1	-
chr8	12383770	12387771	Gm5607	+
chr11	119546629	119550630	Gm11762	+
chr13	98352244	98356245	Foxd1	+
chr10	120474469	120478470	Hmga2	-
chr19	59168978	59172979	Vax1	-
chr19	45147832	45151833	Tlx1	+
chr7	82865332	82869333	Mex3b	+
chr12	110276129	110280130	Mir1247	-
chr12	110276068	110280069	Dio3os	-
chr10	84754061	84758062	Rfx4	+
chr3	154328820	154332821	AI606473	+
chr3	154328560	154332561	Lhx8	-
chr1	120600417	120604418	En1	+
chr11	98327648	98331649	Neurod2	-
chr10	67533474	67537475	Egr2	+
chr2	118701963	118705964	Ankrd63	-
chr9	69756739	69760740	B230323A14Rik	+
chr14	118235030	118239031	Sox21	-
chr16	18620403	18624404	Gp1bb	-
chr1	184730619	184734620	Hlx	-
chr15	7809010	7813011	Gdnf	+
chr14	61680373	61684374	Dleu2	-
chr5	29476519	29480520	Mnx1	-
chr11	96197830	96201831	HOXB13-AS1_2	-
chr16	18589991	18593992	4930588K23Rik	+
chr5	139905942	139909943	Elfn1	+
chr18	65935537	65939538	Raxos1	+
chr4	46341608	46345609	Foxe1	+
chr4	115937926	115941927	Dmbx1	-
chr2	74702614	74706615	Hoxd8	+
chr9	99874170	99878171	Sox14	-
chr5	75073463	75077464	Gsx2	+
chr2	10368509	10372510	Sfmbt2	+
chr18	65937089	65941090	Rax	-
chr4	99652983	99656984	Gm12688	-
chr9	74859920	74863921	Onecut1	+
chr5	119668668	119672669	Tbx3	+
chr7	49634849	49638850	Dbx1	-
chr17	62879317	62883318	Efna5	-
chr3	127631135	127635136	Neurog2	+
chr6	6863150	6867151	Dlx6os2	-
chr17	44733844	44737845	Gm10497	+
chr7	116029978	116033979	1110006G14Rik	+
chr9	58200896	58204897	1600029O15Rik	+
chr6	52259153	52263154	HOTTIP_1	+
chr4	115054425	115058426	Tal1	+
chr11	57830818	57834819	Hand1	-
chr11	96198311	96202312	HOXB13-AS1_1	-
chr13	71961723	71965724	Irx1	-
chr4	46343515	46347516	Gm12446	-
chr18	80711071	80715072	Nfatc1	-
chr9	87729260	87733261	Tbx18	-
chr5	119669365	119673366	Gm2301	-
chr5	41762496	41766497	Nkx3-2	-
chr14	28509392	28513393	Gm2670	-
chr15	102996256	103000257	Hoxc6	+
chr2	147360409	147364410	AI646519	-
chr5	28464373	28468374	Gm26894	+
chr9	32540861	32544862	Fli1	-
chr4	99654298	99658299	Foxd3	+
chr14	48667287	48671288	RP23-131O4.2	+
chr6	52258880	52262881	Hoxa13	-
chr7	79498025	79502026	AI854517	+
chr17	26839565	26843566	Nkx2-5	-
chr19	59456371	59460372	Emx2	+
chr12	104471324	104475325	Gsc	-
chr11	24073054	24077055	A830031A19Rik	-
chr19	59456635	59460636	Emx2os	-
chr5	98183984	98187985	A730035I17Rik	-
chr14	28502749	28506750	Wnt5a	+
chr15	102965442	102969443	Hoxc5	+
chr18	47366870	47370871	Sema6a	-
chr5	28456273	28460274	9530036O11Rik	+
chr15	102964795	102968796	Hoxc10	+
chr11	82386899	82390900	Tmem132e	+
chr11	96192315	96196316	Hoxb13	+
chr6	64727145	64731146	Atoh1	+
chr7	35117292	35121293	Cebpa	+
chr5	108367857	108371858	Gm10419	+
chr19	37695807	37699808	Cyp26a1	+
chr2	147359924	147363925	Pax1	+
chr10	60829581	60833582	Unc5b	-
chr4	124655169	124659170	RP23-230F2.8	-
chr4	124655645	124659646	Pou3f1	+
chr5	28465101	28469102	Shh	-
chr17	15372999	15377000	A930024N18Rik	+
chr4	99655741	99659742	Gm23366	+
chr19	24899309	24903310	Foxd4	-
chr2	93640383	93644384	Alx4	+
chr6	145863558	145867559	Bhlhe41	-
chr1	89928233	89932234	D130058E05Rik	+
chr15	99091169	99095170	Dnajc22	+
chr7	139580797	139584798	Nkx6-2	-
chr1	62701284	62705285	Nrp2	+
chr2	25573430	25577431	Gm26702	+
chr11	101173443	101177444	Ccr10	-
chr13	40702004	40706005	Gm9979	+
chr14	34817824	34821825	Grid1	+
chr8	105267800	105271801	Hsf4	+
chr15	98787856	98791857	Wnt1	+
chr2	158609820	158613821	Gm14205	-
chr15	98896540	98900541	Dhh	-
chr13	114456730	114460731	Fst	-
chr3	66979771	66983772	Shox2	-
chr5	32131168	32135169	Gm10463	-
chr3	66979389	66983390	Rsrc1	+
chr7	143459050	143463051	Cdkn1c	-
chr14	48665644	48669645	Otx2	-
chr14	79769312	79773313	Pcdh8	-
chr11	75191782	75195783	Rtn4rl1	+
chr6	83068293	83072294	Tlx2	-
chr13	56250163	56254164	Neurog1	-
chr2	22620204	22624205	Gad2	+
chr10	13964378	13968379	Hivep2	+
chr18	82908878	82912879	Zfp516	+
chr3	52102891	52106892	Maml3	-
chr1	56969490	56973491	9130024F11Rik	+
chr3	148987316	148991317	Lphn2	-
chr6	53818825	53822826	Tril	-
chr8	78434645	78438646	Pou4f2	-
chr2	36103408	36107409	Lhx6	-
chr17	29888083	29892084	Gm16758	+
chr2	38710675	38714676	4933433P16Rik	+
chr11	96269456	96273457	Hoxb9	+
chr11	101168522	101172523	Cntnap1	+
chr9	122570496	122574497	9530059O14Rik	+
chr13	55834192	55838193	Pitx1	-
chr15	98776150	98780151	Wnt10b	-
chr14	84441562	84445563	Pcdh17	+
chr6	53817974	53821975	Gm16499	+
chr2	172938321	172942322	Bmp7	-
chr13	36732477	36736478	Nrn1	-
chr5	32134471	32138472	Fosl2	+
chr2	29251005	29255006	Ntng2	-
chr2	29251006	29255007	6530402F18Rik	-
chr9	55536671	55540672	Isl2	+
chr1	87154521	87158522	Ecel1	-
chr15	102988621	102992622	Hoxc8	+
chr15	74514195	74518196	Bai1	+
chr9	87727284	87731285	D030062O11Rik	+
chr1	89931290	89935291	Gbx2	-
chr12	108001602	108005603	Bcl11b	-
chr14	58068546	58072547	Fgf9	+
chr8	121125939	121129940	Foxl1_r1	+
chr8	121125939	121129940	Foxl1	+
chr9	31911462	31915463	Barx2	-
chr8	46292671	46296672	Helt	-
chr5	138993055	138997056	6330403L08Rik	+
chr4	9842371	9846372	Gdf6	+
chr12	53246676	53250677	Npas3	+
chr6	6880085	6884086	Dlx5	-
chr2	25578099	25582100	Gm996	-
chr1	74949651	74953652	Ihh	-
chr15	11903674	11907675	Npr3	-
chr2	180892104	180896105	Gm27032	+
chr2	180892030	180896031	Mir124a-3	+
chr7	37771641	37775642	Zfp536	-
chr10	19849459	19853460	Slc35d3	-
chr2	158608766	158612767	Slc32a1	+
chr2	74709928	74713929	Hoxd3	+
chr17	8432422	8436423	T	+
chr2	158608723	158612724	Gm14204	-
chr5	147724011	147728012	Flt1	-
chr8	11310804	11314805	Col4a2	+
chr8	11310826	11314827	Col4a1	-
chr2	18030532	18034533	Gm13330	+
chr1	191181340	191185341	Atf3	-
chr9	95405270	95409271	Chst2	-
chr19	26603114	26607115	Smarca2	+
chr1	138846576	138850577	Lhx9	-
chr15	98002695	98006696	Col2a1	-
chr2	18697022	18701023	BC061194	+
chr12	49380692	49384693	Foxg1	+
chr13	112985801	112989802	Ccno	+
chr18	38210053	38214054	Pcdh1	-
chr11	95144263	95148264	Dlx4	-
chr2	38712542	38716543	Nr5a1	-
chr15	98805031	98809032	B130046B21Rik	+
chr1	74853028	74857029	Cdk5r2	+
chr11	85884421	85888422	Tbx4	+
chr13	53471074	53475075	Msx2	-
chr9	24772303	24776304	Tbx20	-
chr4	44709446	44713447	Pax5	-
chr10	50893650	50897651	Sim1	+
chr15	98805925	98809926	Ddn	-
chr4	129982869	129986870	Bai2	+
chr8	46737744	46741745	Irf2	+
chr1	178527124	178531125	Kif26b	+
chr6	52156431	52160432	HOTAIRM1_1	+
chr8	46737515	46741516	Gm16675	-
chr5	33719723	33723724	Fgfr3	+
chr3	89320965	89324966	Efna3	-
chr18	38207771	38211772	2010320O07Rik	+
chr6	52156317	52160318	Hoxa1	-
chr12	80756405	80760406	Gm26796	+
chr11	83848062	83852063	Hnf1b	+
chr3	38886259	38890260	C230034O21Rik	-
chr18	35653187	35657188	Prob1	-
chr13	73258496	73262497	Irx4	+
chr3	107593030	107597031	Alx3	+
chr9	48833945	48837946	Zbtb16	-
chr7	132597637	132601638	Nkx1-2	-
chr18	9210855	9214856	Fzd8	+
chr9	64020059	64024060	Smad6	-
chr9	89907774	89911775	Rasgrf1	+
chr2	84884710	84888711	Rtn4rl2	-
chr3	38884939	38888940	Fat4	+
chr13	83727582	83731583	Gm26803	-
chr1	72872884	72876885	Igfbp5	-
chr19	54043181	54047182	Adra2a	+
chr13	51844677	51848678	Gadd45g	+
chr7	132595386	132599387	Gm16764	+
chr15	75745922	75749923	Mafa	-
chr13	31556169	31560170	Foxq1	+
chr12	80758541	80762542	Ccdc177	-
chr1	167687238	167691239	Lmx1a	+
chr6	85511589	85515590	Egr4	-
chr3	93440329	93444330	Tchh	+
chr14	32463909	32467910	Chat	-
chr2	74750683	74754684	Gm14424	+
chr5	118025742	118029743	Tesc	+
chr9	37145314	37149315	Pknox2	-
chr13	31557333	31561334	A530084C06Rik	-
chr12	49383173	49387174	3110039M20Rik	+
chr12	80516989	80520990	Galnt16	+
chr12	80516916	80520917	Gm26777	-
chr15	37231309	37235310	Gm16136	-
chr19	56720371	56724372	Adrb1	+
chr15	37231035	37235036	Grhl2	+
chr5	147269521	147273522	2210019I11Rik	-
chr2	19444674	19448675	Ptf1aos	-
chr10	62131089	62135090	Neurog3	+
chr2	18047051	18051052	Skida1	-
chr12	83485716	83489717	Dpf3	-
chr12	76402175	76406176	Hspa2	+
chr7	116036744	116040745	Sox6	-
chr19	25670419	25674420	Dmrt2	+
chr1	56976650	56980651	Satb2	-
chr5	35276565	35280566	Adra2c	+
chr7	40897277	40901278	Vstm2b	+
chr15	72544279	72548280	Kcnk9	-
chr10	87491660	87495661	Ascl1	-
chr6	39871270	39875271	Tmem178b	+
chr17	79713041	79717042	Cyp1b1	-
chr2	19443662	19447663	Ptf1a	+
chr6	39869971	39873972	Gm26833	-
chr11	95143052	95147053	A730090H04Rik	+
chr17	27511341	27515342	Grm4	-
chr2	45109170	45113171	ZEB2_AS1_1	+
chr6	115993005	115997006	Plxnd1	-
chr2	45109137	45113138	Gm13476	+
chr16	35152876	35156877	Adcy5	+
chr6	31561981	31565982	Podxl	-
chr19	45740915	45744916	Fgf8	-
chr6	52154901	52158902	Gm15051	+
chr9	58202319	58206320	Islr2	-
chr2	94239453	94243454	Mir129-2	-
chr11	96175550	96179551	Gm11535	+
chr3	99238380	99242381	Tbx15	+
chr18	42392538	42396539	Pou4f3	+
chr1	120338581	120342582	C1ql2	+
chr15	102919102	102923103	Hoxc13	+
chr6	87728868	87732869	Efcc1	+
chr5	125529773	125533774	Tmem132b	+
chr6	52189753	52193754	Hoxa4	-
chr6	126643801	126647802	Kcna1	-
chr2	131559613	131563614	Gm14285	+
chr4	148802428	148806429	Casz1	+
chr5	119832662	119836663	Tbx5	+
chr2	131560283	131564284	Adra1d	-
chr14	46880853	46884854	Samd4	+
chr1	74769891	74773892	Wnt6	+
chr16	9992921	9996922	Grin2a	-
chr2	118743757	118747758	5430417L22Rik	+
chr11	102602430	102606431	Fzd2	+
chr8	84798344	84802345	Nfix	-
chr7	140047140	140051141	Msx3	-
chr11	95118088	95122089	Dlx3	+
chr11	11112222	11116223	Vwc2	+
chr14	116923296	116927297	Gpc6	+
chr6	99520721	99524722	Foxp1	-
chr6	28133178	28137179	Grm8	-
chr8	11476638	11480639	Rab20	-
chr8	11475928	11479929	E230013L22Rik	+
chr9	110741686	110745687	Pth1r	-
chr5	4756216	4760217	Fzd1	-
chr7	78576408	78580409	Ntrk3	-
chr7	78576829	78580830	Gm9885	+
chr2	163201124	163205125	Tox2	+
chr11	12036683	12040684	Grb10	-
chr2	38337280	38341281	Lhx2	+
chr4	100774674	100778675	Cachd1	+
chr19	58453909	58457910	Gfra1	-
chr13	34650681	34654682	Pxdc1	-
chr2	180774900	180778901	Bhlhe23	-
chr11	104130854	104134855	Crhr1	+
chr6	72233577	72237578	Atoh8	-
chr12	56611284	56615285	Nkx2-9	-
chr9	102352693	102356694	Ephb1	-
chr7	118489975	118493976	Itpripl2	-
chr2	93955049	93959050	Gm13889_r1	-
chr7	144836082	144840083	Fgf3	+
chr2	93955127	93959128	Gm13889	-
chr15	60823080	60827081	Fam84b	-
chr13	38343715	38347716	Bmp6	+
chr4	97776078	97780079	E130114P18Rik	-
chr10	43172530	43176531	Sobp	-
chr6	48443825	48447826	Zfp467	-
chr15	57692664	57696665	Zhx2	+
chr15	60820964	60824965	9930014A18Rik	+
chr8	102783111	102787112	Cdh11	-
chr3	18052324	18056325	Bhlhe22	+
chr2	133550158	133554159	Bmp2	+
chr12	95690225	95694226	Flrt2	+
chr2	9887540	9891541	9230102O04Rik	-
chr1	163311710	163315711	Prrx1	-
chr13	45962991	45966992	Atxn1	-
chr15	64920296	64924297	Adcy8	-
chr3	88213696	88217697	Gm25641	-
chr16	34571532	34575533	Kalrn	-
chr4	114924052	114928053	Foxe3	-
chr12	33955670	33959671	Twist1	+
chr9	74846462	74850463	Gm20649	+
chr12	67220549	67224550	Mdga2	-
chr2	147083445	147087446	Nkx2-4	-
chr9	74845982	74849983	Gm16551	+
chr10	103028344	103032345	Gm17028	-
chr10	103027054	103031055	Alx1	-
chr5	98252183	98256184	Fgf5	+
chr12	58209771	58213772	Sstr1	+
chr10	23347895	23351896	Eya4	-

## Sheet: Annotation_of_loBiv_mouse
Chromosome	Start	Stop	Nearest_gene	Strand
chr8	34805296	34809297	Dusp4	+
chr15	76520129	76524130	Scrt1	-
chr11	101169351	101173352	Plekhh3	-
chr11	75170559	75174560	1700016P03Rik	+
chr2	25573224	25577225	Phpt1	-
chr9	3021546	3025547	Gm10718	+
chr9	3023416	3027417	Gm10717	+
chr9	3001345	3005346	Gm11168	+
chr11	69120589	69124590	9130213A22Rik	-
chr2	25572845	25576846	Mamdc4	-
chr7	36696117	36700118	Tshz3	+
chr11	75189241	75193242	Dph1	-
chr8	47411128	47415129	Gm10083	+
chr8	87957595	87961596	Zfp423	-
chr8	124791018	124795019	Trim67	+
chr13	112991867	112995868	Mcidas	+
chr14	32463041	32467042	Gm2990	+
chr2	180887660	180891661	Gm14342	-
chr11	69118403	69122404	Hes7	+
chr11	75171387	75175388	Mir212	+
chr11	75171664	75175665	Mir132	+
chr5	138995370	138999371	Pdgfa	-
chr8	105262647	105266648	Fbxl8	+
chr8	105262609	105266610	Tradd	-
chr11	83847493	83851494	Gm12576	-
chr12	111269110	111273111	Amn	+
chr18	84086157	84090158	Zadh2	+
chr8	70371547	70375548	Comp	+
chr8	70485358	70489359	Tmem59l	-
chr9	58821511	58825512	Hcn4	+
chr2	128124037	128128038	Bcl2l11	+
chr4	95050222	95054223	Jun	-
chr4	95049533	95053534	BC042782	+
chr12	8299954	8303955	Gdf7	-
chr8	69885687	69889688	Cilp2	-
chr4	131918029	131922030	Gm12992	-
chr12	76401654	76405655	4930426I24Rik	-
chr5	136565490	136569491	Cux1	-
chr4	11384783	11388784	Esrp1	-
chr13	107888064	107892065	Zswim6	-
chr2	18670383	18674384	Commd3	+
chr5	128599105	128603106	Fzd10	+
chr5	128598693	128602694	5930412G12Rik	-
chr3	87998356	88002357	Bcan	-
chr9	21030357	21034358	Gm20603	-
chr12	112144207	112148208	Kif26a	+
chr9	21030328	21034329	Mir1900	-
chr5	31092983	31096984	Gm9924	+
chr4	154959678	154963679	Gm20421	-
chr8	14093864	14097865	Dlgap2	+
chr8	95329950	95333951	Zfp319	-
chr8	76898621	76902622	Gm10649	-
chr13	52979073	52983074	Nfil3	-
chr4	154958922	154962923	Hes5	+
chr5	140605340	140609341	Lfng	+
chr5	24600012	24604013	Smarcd3	-
chr8	76897441	76901442	Nr3c2	+
chr17	23741233	23745234	9530082P21Rik	+
chr9	107708475	107712476	Sema3f	-
chr4	125488699	125492700	Grik3	+
chr9	21030037	21034038	Icam5	+
chr8	95350267	95354268	Mmp15	+
chr10	94942578	94946579	Plxnc1	-
chr8	106133399	106137400	1810019D21Rik	+
chr8	106134974	106138975	Esrp2	-
chr11	89300559	89304560	Nog	-
chr18	7002779	7006780	Mkx	-
chr11	89300722	89304723	Gm2018	+
chr8	27083582	27087583	Gpr124	+
chr8	70081528	70085529	Hapln4	+
chr13	28951713	28955714	Sox4	-
chr11	50600083	50604084	Adamts2	+
chr11	50600448	50604449	Gm12198	-
chr11	116528924	116532925	Sphk1	+
chr4	136141496	136145497	Id3	+
chr8	105346257	105350258	Slc9a5	+
chr11	114065046	114069047	Sdk2	-
chr11	120187852	120191853	2810410L24Rik	-
chr2	174293336	174297337	GNAS-AS1_5	+
chr11	101080564	101084565	Coasy	+
chr8	105345953	105349954	Fhod1	-
chr8	71687213	71691214	Insl3	+
chr4	131919770	131923771	Tmem200b	+
chr4	126734240	126738241	Tfap2e	-
chr8	122280140	122284141	Zfpm1	+
chr16	17795281	17799282	Scarf2	+
chr5	33993983	33997984	Nat8l	+
chr1	119420248	119424249	Inhbb	-
chr18	84084404	84088405	Tshz1	-
chr10	127532559	127536560	Nxph4	-
chr4	117494451	117498452	Gm12827	+
chr12	72938833	72942834	4930447C04Rik	-
chr2	180773403	180777404	Gm14343	-
chr13	34650922	34654923	Gm15908	+
chr10	21158984	21162985	Myb	-
chr17	56510483	56514484	Znrf4	-
chr2	165232853	165236854	Cdh22	-
chr4	117495052	117499053	Rnf220	-
chr4	154962122	154966123	Pank4	+
chr1	36556349	36560350	Sema4c	-
chr1	36556358	36560359	D430040D24Rik	+
chr15	99222975	99226976	Kcnh3	+
chr7	34810711	34814712	Chst8	-
chr11	4744778	4748779	Cabp7	-
chr11	103772149	103776150	Wnt3	+
chr7	45828944	45832945	Grwd1	-
chr2	153527971	153531972	8430427H17Rik	-
chr4	138452313	138456314	Camk2n1	+
chr17	56474483	56478484	Ptprs	-
chr2	122296165	122300166	Duox2	-
chr11	104229389	104233390	Mapt	+
chr4	41501076	41505077	AI464131	-
chr2	122296899	122300900	Duoxa2	+
chr8	128357072	128361073	Nrp1	+
chr1	82289416	82293417	Irs1	-
chr6	31216433	31220434	AB041803	-
chr8	128357240	128361241	Mir1903	+
chr10	43172703	43176704	9030612E09Rik	+
chr2	74752454	74756455	Gm14426	+
chr11	77513120	77517121	Abhd15	+
chr11	77513980	77517981	Trp53i13	-
chr16	18627938	18631939	2005-09-01	-
chr17	83213291	83217292	Pkdcc	+
chr5	147267958	147271959	Pdx1	+
chr11	114849151	114853152	Gprc5c	+
chr11	94989034	94993035	Ppp1r9b	+
chr1	187606790	187610791	Esrrg	+
chr18	61398431	61402432	Ppargc1b	-
chr8	70890757	70894758	Slc5a5	-
chr8	23409501	23413502	Sfrp1	+
chr17	87795994	87799995	Kcnk12	-
chr19	5083531	5087532	Tmem151a	-
chr7	67950858	67954859	Igf1r	+
chr19	47013153	47017154	Nt5c2	-
chr17	86165784	86169785	Prkce	+
chr6	31218350	31222351	2210408F21Rik	+
chr13	60175365	60179366	Gas1	-
chr8	8658773	8662774	Efnb2	-
chr18	61395812	61399813	Gm25301	+
chr5	47981154	47985155	Slit2	+
chr3	59004977	59008978	Med12l	+
chr12	25094092	25098093	Id2	-
chr11	102944688	102948689	C1ql1	-
chr12	5373682	5377683	Klhl29	-
chr12	112676827	112680828	Zbtb42	+
chr4	138393197	138397198	AB041806	+
chr12	5373869	5377870	2810032G03Rik	+
chr17	23738330	23742331	Paqr4	-
chr17	24206860	24210861	BC028777	+
chr3	84478429	84482430	Fhdc1	-
chr15	82210815	82214816	AI848285	-
chr11	77487853	77491854	2210008F06Rik	+
chr17	24207387	24211388	Ntn3	-
chr2	69584065	69588066	Lrp2	-
chr4	134252106	134256107	Grrp1	-
chr15	98630219	98634220	Cacnb3	+
chr5	37240079	37244080	Crmp1	+
chr12	73051887	73055888	Six1	-
chr6	127767472	127771473	Prmt8	-
chr11	77487678	77491679	Ankrd13b	-
chr11	120657156	120661157	4732444A12Rik	+
chr13	45963252	45967253	5033430I15Rik	+
chr11	69799857	69803858	Fgf11	-
chr11	120659175	120663176	Notum	-
chr3	107456898	107460899	Kcnc4	-
chr2	181669640	181673641	Sox18	-
chr4	131836288	131840289	Ptpru	-
chr8	84009633	84013634	Mir1199	-
chr19	47012697	47016698	Ina	+
chr8	84009442	84013443	2210011C24Rik	-
chr3	88213170	88217171	Mir3093	+
chr8	123857661	123861662	Gm9901	+
chr17	15824586	15828587	Rgmb	-
chr4	138394458	138398459	Fam43b	-
chr5	64157450	64161451	Tbc1d1	+
chr8	115705794	115709795	Maf	-
chr11	66523964	66527965	Shisa6	-
chr8	123858209	123862210	Ccsap	-
chr7	101816312	101820313	Phox2a	+
chr9	95557816	95561817	Paqr9	+
chr4	154138208	154142209	Trp73	-
chr7	142967264	142971265	Ascl2	-
chr5	127239807	127243808	Tmem132c	+
chr11	59288752	59292753	Wnt3a	-
chr1	74789515	74793516	Wnt10a	+
chr2	109672699	109676700	Bdnf	+
chr12	55596916	55600917	Insm2	+
chr3	96594635	96598636	Ankrd34a	+
chr1	180328550	180332551	Gm5069	-
chr11	118909597	118913598	Rbfox3	-
chr7	132315228	132319229	Chst15	-
chr13	100550718	100554719	Ocln	-
chr9	64383625	64387626	Megf11	+
chr12	111440468	111444469	Tnfaip2	+
chr1	180328484	180332485	Itpkb	+
chr2	144329458	144333459	1700108N11Rik	+
chr5	24525276	24529277	Gbx1	-
chr9	43742575	43746576	Pvrl1	+
chr11	101076410	101080411	Hsd17b1	+
chr2	144330146	144334147	Ovol2	-
chr19	5558575	5562576	Ovol1	-
chr12	67219249	67223250	MDGA2	-
chr10	44002153	44006154	Gm10812	+
chr12	76531559	76535560	Plekhg3	+
chr16	17913059	17917060	Gsc2	-
chrX	60891652	60895653	Gm14662	+
chr2	119740336	119744337	Itpka	+
chr4	63212003	63216004	Col27a1	+
chr2	32082857	32086858	Fam78a	-
chr3	87969077	87973078	Nes	+
chr12	108273417	108277418	Ccdc85c	-
chr4	154140371	154144372	Wrap73	+
chr1	75505076	75509077	Inha	+
chr9	97013965	97017966	Gm16010	+
chr8	75211943	75215944	Rasd2	+
chr13	116307688	116311689	Isl1	-
chr10	44002846	44006847	Aim1	-
chr12	76531212	76535213	Mir5135	-
chr11	53478165	53482166	Gm9945	+
chr11	53478195	53482196	Sowaha	-
chr10	127163155	127167156	B4galnt1	+
chr8	115703077	115707078	Gm15655	+
chr8	80878479	80882480	Gab1	-
chr10	79915006	79919007	R3hdm4	-
chr1	87263174	87267175	Gm16535	-
chr8	23151270	23155271	Nkx6-3	+
chr1	39191730	39195731	Npas2	+
chr7	73373739	73377740	A730056A06Rik	-
chr7	73373519	73377520	Rgma	+
chr11	6064362	6068363	Camk2b	-
chr12	99962498	99966499	Kcnk13	+
chr16	90384396	90388397	Hunk	+
chr16	11982112	11986113	Shisa9	+
chr3	105450955	105454956	1700095B22Rik	-
chr5	93042719	93046720	9330159N05Rik	+
chr17	68835135	68839136	Tmem200c	+
chr2	26204701	26208702	RP23-297I16.6	+
chr3	105450329	105454330	Kcnd3	+
chr10	127661838	127665839	Gm16229	+
chr10	79914970	79918971	Kiss1r	+
chr1	87262362	87266363	Efhd1	+
chr17	56119946	56123947	Lrg1	-
chr8	92672288	92676289	Irx6	+
chr5	93043022	93047023	Sowahb	-
chr3	9248601	9252602	Zbtb10	+
chr18	34857822	34861823	Egr1	+
chr18	75695696	75699697	Ctif	-
chr4	140244784	140248785	Igsf21	-
chr4	120746612	120750613	Kcnq4	-
chr13	58804595	58808596	Ntrk2	+
chr14	70888129	70892130	Gfra2	+
chr17	24203562	24207563	Tbc1d24	-
chr7	81211595	81215596	Pde8a	+
chr7	81453465	81457466	Cpeb1	-
chr15	84854049	84858050	Phf21b	-
chr6	14899348	14903349	Foxp2	+
chr14	32597926	32601927	Prrxl1	+
chr19	46146375	46150376	Pitx3	-
chr5	137028294	137032295	Vgf	+
chr10	43577168	43581169	Cd24a	+
chr4	107432571	107436572	Gm24804	+
chr5	43231462	43235463	Cpeb2	+
chr1	75504452	75508453	Obsl1	-
chr19	44833938	44837939	1700039E22Rik	-
chr4	153480811	153484812	Ajap1	-
chr10	127664900	127668901	Tmem194	+
chr4	107432590	107436591	Glis1	+
chr17	83629895	83633896	Kcng3	-
chr5	138752513	138756514	Fam20c	+
chr18	75818177	75822178	Zbtb7c	+
chr15	99053173	99057174	Prph	+
chr2	68470268	68474269	Stk39	-
chr17	34668534	34672535	Tnxb	+
chr11	31368074	31372075	Stc2	-
chr17	46030377	46034378	Vegfa	-
chr2	34371140	34375141	Pbx3	-
chr14	104465991	104469992	Pou4f1	-
chr13	96130577	96134578	Sv2c	-
chr7	99623935	99627936	Gm10605	+
chr6	120491807	120495808	Cecr6	-
chr4	109665189	109669190	Cdkn2c	-
chr9	119577016	119581017	Scn5a	-
chr2	25289219	25293220	E130003G02Rik	+
chr18	32376284	32380285	A830052D11Rik	-
chr2	9888034	9892035	Gata3	-
chr7	99625103	99629104	Gm4980	-
chr9	21163713	21167714	Pde4a	+
chr15	80012808	80016809	Pdgfb	-
chr8	125908449	125912450	BC021891	+
chr14	29719864	29723865	Cacna2d3	-
chr17	25431783	25435784	Cacna1h	-
chr10	85384813	85388814	Btbd11	+
chr17	28140315	28144316	Scube3	+
chr14	102980637	102984638	KCTD12	-
chr14	102980632	102984633	Mir5130	-
chr2	90883859	90887860	C1qtnf4	+
chr10	127076906	127080907	Agap2	+
chr10	19354559	19358560	Olig3	+
chr5	43233352	43237353	Gm7854	-
chr14	102980528	102984529	Kctd12	-
chr4	88031500	88035501	Gm12631	+
chr9	63131282	63135283	Gm25064	+
chr4	88031364	88035365	Mllt3	-
chr15	28023848	28027849	Trio	-
chr11	94472198	94476199	Cacna1g	-
chr11	69835784	69839785	Nlgn2	-
chr8	120228535	120232536	Gse1	+
chr11	61020563	61024564	Kcnj12	+
chr2	25287914	25291915	Lrrc26	+
chr18	32375216	32379217	Bin1	+
chr10	61977108	61981109	Col13a1	-
chr11	108918348	108922349	Axin2	+
chr8	17533586	17537587	Csmd1	-
chr6	70954530	70958531	Foxi3	+
chr9	107549554	107553555	Rassf1	+
chr13	51565084	51569085	Shc3	-
chrX	133685779	133689780	Gm26851	+
chr7	35583582	35587583	Rgs9bp	-
chr8	70861126	70865127	A230052G05Rik	+
chr2	109671165	109675166	Gm20638	+
chr11	5056127	5060128	Rasl10a	+
chr8	57651032	57655033	Galnt7	-
chr7	35584246	35588247	Ankrd27	+
chrX	133686993	133690994	Pcdh19	-
chr1	40679711	40683712	Slc9a2	+
chr15	101052399	101056400	Fignl2	-
chr5	22342702	22346703	Reln	-
chr11	59134402	59138403	Obscn	-
chr12	109450822	109454823	Dlk1	+
chr15	5242187	5246188	Ptger4	-
chr7	46394496	46398497	Kcnc1	+
chr7	74011682	74015683	St8sia2	-
chr17	5490599	5494600	Zdhhc14	+
chr5	67605882	67609883	Shisa3	+
chr11	77928799	77932800	Sez6	+
chr9	21035782	21039783	Gm26592	-
chr11	119391099	119395100	Rnf213	+
chr15	89375039	89379040	Tymp	-
chr5	81018137	81022138	Lphn3	+
chr8	64203993	64207994	Tll1	-
chr13	69737897	69741898	Ube2ql1	-
chr3	83127246	83131247	Gm10710	-
chr17	86751906	86755907	Epas1	+
chr11	59304927	59308928	Wnt9a	+
chr14	64586114	64590115	A930011O12Rik	+
chr2	84836849	84840850	Slc43a1	+
chr5	36866512	36870513	Ppp2r2c	+
chr2	180332699	180336700	Gata5	-
chr9	71213788	71217789	Aldh1a2	+
chr9	54762747	54766748	Crabp1	+
chr2	162659147	162663148	Ptprt	-
chr2	162659162	162663163	9430021M05Rik	+
chr13	38149792	38153793	Gm10129	-
chr13	38149327	38153328	Dsp	+
chr5	31135344	31139345	Gm15469	-
chr15	98605633	98609634	Adcy6	-
chr12	85471889	85475890	Fos	+
chr8	35586972	35590973	Gm16793	-
chr6	91409363	91413364	Wnt7a	-
chr18	23039653	23043654	Nol4	-
chr9	8898418	8902419	Pgr	+
chr10	30840801	30844802	Hey2	-
chr7	126080411	126084412	Gsg1l	-
chr8	84699456	84703457	Lyl1	+
chr3	134234490	134238491	Cxxc4	+
chr9	97016843	97020844	Spsb4	-
chr15	31365759	31369760	Ankrd33b	-
chr15	55305749	55309750	Col14a1	+
chr4	28811130	28815131	Epha7	+
chr8	106508912	106512913	Cdh3	+
chr10	52020501	52024502	Vgll2	+
chr8	35585797	35589798	Mfhas1	+
chr9	21246443	21250444	S1pr5	-
chr12	72943806	72947807	Gm26709	+
chr2	31844005	31848006	Fibcd1	-
chr11	96249104	96253105	Gm53	+
chr19	28678077	28682078	Glis3	-
chr17	23743829	23747830	Kremen2	-
chr3	51558878	51562879	Setd7	-
chr2	170494427	170498428	Pfdn4	+
chr4	28813076	28817077	Gm11915	-
chr3	90463866	90467867	Npr1	-
chr11	69803624	69807625	Tmem102	-
chr19	45073240	45077241	Kazald1	+
chr7	130934110	130938111	Htra1	+
chr4	46989873	46993874	Gabbr2	-
chr3	51557756	51561757	5031434O11Rik	+
chr5	103423191	103427192	Ptpn13	+
chr2	180330856	180334857	Gm14318	+
chr9	79716831	79720832	Col12a1	-
chr8	71379960	71383961	Nr2f6	-
chr2	180102488	180106489	Hrh3	-
chr2	139676177	139680178	Ism1	+
chr16	21692665	21696666	2510009E07Rik	-
chr19	28676223	28680224	D930032P07Rik	+
chr13	49146014	49150015	Wnk2	-
chr3	53655355	53659356	Frem2	-
chr1	136257406	136261407	Gm26781	+
chr9	2998921	3002922	Gm10722	+
chr8	120226230	120230231	A330074K22Rik	-
chr15	79503241	79507242	Kcnj4	-
chr5	31136829	31140830	Ucn	-
chr6	117166534	117170535	Cxcl12	+
chr8	121727622	121731623	Jph3	+
chr6	32586192	32590193	Plxna4	-
chr10	58811142	58815143	Gm9987	-
chr18	13970733	13974734	Zfp521	-
chr2	170495145	170499146	Cyp24a1	-
chr12	72937723	72941724	Six6	+
chr6	126164744	126168745	Ntf3	-
chr3	134238536	134242537	Gm26691	-
chr10	58811358	58815359	Sh3rf3	+
chr15	89497622	89501623	Shank3	+
chr19	27214483	27218484	Vldlr	+
chr2	160910328	160914329	Emilin3	-
chr2	113756646	113760647	Grem1	-
chr4	120285349	120289350	Foxo6	-
chrX	102250181	102254182	Cited1	-
chr6	30956990	30960991	Klf14	-
chr14	119136414	119140415	Hs6st3	+
chr3	134238583	134242584	Mir1895	-
chr9	65139153	65143154	Igdcc3	+
chr2	139675714	139679715	Gm14066	-
chr19	7415624	7419625	2700081O15Rik	+
chr9	67047406	67051407	Tpm1	-
chr7	143500541	143504542	Phlda2	-
chr5	25098982	25102983	2900005J15Rik	+
chr19	4097997	4101998	Pitpnm1	+
chr2	181457426	181461427	Zbtb46	-
chr2	25286144	25290145	Tmem210	+
chr11	4946064	4950065	Nefh	-
chr19	10455447	10459448	Lrrc10b	-
chr11	60103012	60107013	Rai1	+
chr2	76404507	76408508	Osbpl6	+
chr12	14150038	14154039	Fam84a	-
chr13	54947410	54951411	Unc5a	+
chr5	25098642	25102643	Prkag2	-
chr2	129590834	129594835	Sirpa	+
chr7	112951961	112955962	Rassf10_r1	+
chr10	114799725	114803726	Gm15723	+
chr7	112952193	112956194	Rassf10	+
chr11	82931382	82935383	Gm12575	-
chr12	84567761	84571762	Vsx2	+
chr9	21987453	21991454	Rgl3	-
chr2	30801661	30805662	1700001O22Rik	-
chr7	49908145	49912146	Slc6a5	+
chr10	114800307	114804308	Trhde	-
chr10	80354458	80358459	Plk5	+
chr1	69106059	69110060	Erbb4	-
chr17	45547677	45551678	Tmem151b	-
chr3	116251484	116255485	Gpr88	-
chr2	102449792	102453793	Fjx1	-
chr1	69104740	69108741	Gm16076	-
chr9	121640715	121644716	Vipr1	+
chr8	70790433	70794434	Mast3	-
chr1	136258873	136262874	Gpr25	-
chr12	111428946	111432947	Gm10425	-
chr15	76230574	76234575	Plec	-
chr3	145648311	145652312	Gm17501	+
chr6	38352603	38356604	Zc3hav1	-
chr9	58486602	58490603	6030419C18Rik	+
chr3	55780509	55784510	Mab21l1	+
chr2	157077254	157081255	Soga1	-
chr4	124985009	124989010	Gm12930	-
chr4	89292653	89296654	Cdkn2a	-
chrX	102250521	102254522	Gm14858	+
chr16	28443227	28447228	Fgf12	-
chr18	21652718	21656719	Klhl14	-
chr3	8665039	8669040	Hey1	-
chr11	68398823	68402824	Ntn1	-
chr11	53461613	53465614	Gm12212	-
chr2	130293168	130297169	Ebf4	+
chr1	132878272	132882273	Lrrn2	+
chr2	127361207	127365208	Adra2b	+
chr17	34627532	34631533	Prrt1	+
chr10	73097453	73101454	Pcdh15	+
chr10	73097341	73101342	Pcdh15_r1	+
chr4	33922592	33926593	Cnr1	+
chr2	149829213	149833214	C530025M09Rik	-
chr11	96363751	96367752	Hoxb1	+
chr9	81631828	81635829	Htr1b	-
chr6	99690678	99694679	Gpr27	+
chr9	121640096	121644097	Lyzl4	-
chr11	116651533	116655534	Gm11744	+
chr13	48260623	48264624	A330033J07Rik	-
chr7	110625668	110629669	Adm	+
chr19	48204024	48208025	Sorcs3	+
chr16	35488873	35492874	Pdia5	-
chr8	95674979	95678980	Ndrg4	+
chr4	124984429	124988430	Rspo1	+
chr18	16807246	16811247	Cdh2	-
chr13	48259426	48263427	Id4	+
chr10	127666568	127670569	Nab2	-
chr4	13741435	13745436	Runx1t1	+
chr2	149827210	149831211	Syndig1	+
chr3	68868266	68872267	Gm17641	-
chr10	19932471	19936472	Map3k5	+
chr16	20732511	20736512	Thpo	-
chr17	87280885	87284886	Ttc7	+
chr17	87280814	87284815	4833418N02Rik	-
chr11	98346403	98350404	Ppp1r1b	+
chr3	68867585	68871586	1110032F04Rik	+
chr17	67352459	67356460	Ptprm	-
chr2	179440430	179444431	Cdh4	+
chr11	95585735	95589736	Ngfr	-
chr19	31763033	31767034	Prkg1	-
chr8	124947254	124951255	Egln1	-
chr18	21649447	21653448	4930426D05Rik	+
chr1	155097636	155101637	Ier5	-
chr2	92057369	92061370	2900072N19Rik	-
chr8	71461657	71465658	Abhd8	-
chr4	152155490	152159491	Gm13077	-
chr2	104408334	104412335	D430041D05Rik	-
chr11	80298911	80302912	Rhbdl3	+
chr8	25100194	25104195	Plekha2	-
chr11	115265243	115269244	Grin2c	-
chr15	79514407	79518408	Kdelr3	+
chr5	131306078	131310079	Wbscr17	-
chr11	116652313	116656314	Cygb	-
chr12	102127906	102131907	Gm16339	-
chr8	106868241	106872242	Has3	+
chr5	114566015	114570016	Fam222a	+
chr9	81629550	81633551	D430036J16Rik	+
chr2	164401140	164405141	Rbpjl	+
chr11	119020961	119024962	Cbx2	+
chr4	32236803	32240804	Bach2	+
chr2	164403160	164407161	Matn4	-
chr16	20731126	20735127	Chrd	+
chr6	65669589	65673590	Ndnf	+
chr7	109168308	109172309	Lmo1	-
chr6	29431152	29435153	Flnc	+
chr14	122449115	122453116	Gm5089	-
chr3	17784898	17788899	Gm10742	-
chr6	118195744	118199745	Ret	-
chr10	82983497	82987498	Chst11	+
chr9	85841285	85845286	9330154J02Rik	-
chr10	44526501	44530502	Prdm1	-
chr9	85840379	85844380	Tpbg	+
chr12	75816133	75820134	Syne2	+
chr8	22972843	22976844	Ank1	+
chr3	69318585	69322586	Gm17214	-
chr1	88275633	88279634	Hjurp	-
chr11	52762633	52766634	Fstl4	+
chr8	25036962	25040963	Htra4	-
chr1	88275660	88279661	Trpm8	+
chr6	38635239	38639240	Klrg2	-
chr4	139073570	139077571	Htr6	-
chr1	91799460	91803461	Twist2	+
chr13	113033110	113037111	Cdc20b	+
chr2	180022986	180026987	Lsm14b	+
chr4	139090993	139094994	Nbl1	-
chr17	51831290	51835291	Satb1	-
chr7	19516730	19520731	Nkpd1	+
chr7	100930161	100934162	Arhgef17	-
chr15	78716113	78720114	Elfn2	-
chr9	111309738	111313739	Trank1	+
chr4	148158620	148162621	Fbxo2	+
chr8	46209284	46213285	Slc25a4	-
chr6	8946430	8950431	Nxph1	+
chr8	25035051	25039052	Gm16933	+
chr14	101607191	101611192	Tbc1d4	-
chr16	85171707	85175708	App	-
chr7	25003957	25007958	Atp1a3	-
chr17	56138343	56142344	Sema6b	-
chr8	88519343	88523344	Nkd1	+
chr7	89402222	89406223	Tmem135	-
chr4	148158482	148162483	Fbxo44	-
chr7	89402365	89406366	Fzd4	+
chr19	41828167	41832168	Frat1	+
chr2	103564309	103568310	Abtb2	+
chr17	78198247	78202248	Crim1	+
chr12	73544395	73548396	Tmem30b	-
chr8	123513463	123517464	Dbndd1	-
chr13	113033982	113037983	Mir449c	+
chr4	91371363	91375364	mmu-mir-6402	-
chr13	43302172	43306173	Gfod1	-
chr18	15149446	15153447	Kctd1	-
chr5	143290356	143294357	Zfp853	-
chr11	107792557	107796558	Cacng4	-
chr15	81695287	81699288	Chadl	-
chr10	61782147	61786148	H2afy2	-
chr6	128298823	128302824	Tead4	-
chr14	68081862	68085863	Nefl	+
chr14	98167765	98171766	Dach1	-
chr7	19092593	19096594	Six5	+
chr4	134702290	134706291	Man1c1	-
chr19	37430886	37434887	Hhex	+
chr7	128416758	128420759	Rgs10	-
chr13	103332497	103336498	Mast4	-
chr17	28348805	28352806	Tead3	-
chr11	119388471	119392472	Mir1932	+
chr11	100968887	100972888	Ptrf	-
chr15	102026215	102030216	Krt18	+
chr8	77515055	77519056	Gm16529	+
chr3	102008144	102012145	Nhlh2	+
chr11	93096027	93100028	Car10	+
chr12	102126732	102130733	Slc24a4	+
chr11	79709968	79713969	Mir193	+
chr4	137275488	137279489	Wnt4	+
chr7	99379548	99383549	Gdpd5	+
chr11	69324257	69328258	Kcnab3	+
chr3	104959709	104963710	Wnt2b	-
chr7	28289186	28293187	BC089491	-
chr9	78441237	78445238	Mb21d1	-
chr11	107791865	107795866	Gm11650	+
chr3	83764320	83768321	Sfrp2	+
chr8	60630826	60634827	Mfap3l	+
chr19	46325156	46329157	Psd	-
chr12	111670338	111674339	Ckb	-
chr6	29524624	29528625	Irf5	+
chr11	75794049	75798050	Doc2b	-
chr2	31243822	31247823	Ncs1	+
chr7	25685001	25689002	Tgfb1	+
chr8	36092827	36096828	D8Ertd82e	+
chr7	141465361	141469362	Cd151	+
chr8	125993101	125997102	Kcnk1	+
chr6	148442389	148446390	Tmtc1	-
chr15	86031777	86035778	Celsr1	-
chr11	72133778	72137779	Pitpnm3	-
chr1	13125163	13129164	Prdm14	-
chr10	122677314	122681315	mmu-mir-8104	+
chr9	45429232	45433233	4833428L15Rik	-
chr14	122488585	122492586	Gm10837	+
chr10	122676761	122680762	Ppm1h	+
chr2	125505993	125509994	Fbn1	-
chr14	63941673	63945674	Sox7	+
chr3	88198622	88202623	AW047730	+
chr4	152156866	152160867	Hes2	+
chr6	112487808	112491809	Oxtr	-
chr7	141290005	141294006	Drd4	+
chr3	103573230	103577231	Syt6	+
chr8	77515907	77519908	Arhgap10	-
chr11	103747821	103751822	Wnt9b	-
chr11	69367406	69371407	Chd3	-
chr7	45178994	45182995	Pth2	+
chr9	86878654	86882655	Snap91	-
chr1	74898726	74902727	Mir375	-
chr13	83719380	83723381	C130071C03Rik	+
chr11	75792767	75796768	Gm12339	+
chr1	127676096	127680097	Tmem163	-
chr2	74760896	74764897	6720416L17Rik	-
chr1	16103773	16107774	Rdh10	+
chr9	85325124	85329125	Fam46a	-
chr2	74760979	74764980	Hoxd1	+
chr9	45428292	45432293	Dscaml1	+
chr19	6923380	6927381	Tex40	-
chr10	123262075	123266076	Fam19a2	+
chr1	12989177	12993178	Slco5a1	-
chr6	77240688	77244689	Lrrtm1	+
chr8	11726104	11730105	Arhgef7	+
chr1	133361571	133365572	Etnk2	+
chr4	127985856	127989857	Csmd2	+
chr7	144895461	144899462	Gm26793	-
chr7	45868928	45872929	Grin2d	-
chr3	69314860	69318861	Ppm1l	+
chr7	123981454	123985455	Gm27040	-
chr1	74891143	74895144	Cryba2	-
chr7	141465771	141469772	Gm10575	-
chr15	55904949	55908950	Sntb1	-
chr2	167186701	167190702	1110018N20Rik	+
chr19	4213488	4217489	Gm26115	-
chr2	28914668	28918669	Barhl1	-
chr7	123980868	123984869	Hs3st4	+
chr18	11838438	11842439	Mir1901	-
chr1	131960966	131964967	Slc45a3	+
chr12	111483823	111487824	Gm266	-
chr8	94696285	94700286	Gm22846	-
chr14	55114935	55118936	Jph4	-
chr4	109655853	109659854	9630013D21Rik	-
chr16	20619287	20623288	Camk2n2	-
chr13	3359028	3363029	Gm16505	+
chr11	69338460	69342461	A030009H04Rik	+
chr12	112927495	112931496	Jag2	-
chr3	89829369	89833370	She	+
chr13	89740509	89744510	Vcan	-
chr7	81932473	81936474	Hdgfrp3	-
chr18	66289273	66293274	Gm15958	+
chr1	75448435	75452436	Asic4	+
chr13	117023516	117027517	Parp8	-
chr9	98031181	98035182	Clstn2	-
chr5	34286449	34290450	Zfyve28	-
chr18	64659000	64663001	Atp8b1	-
chr2	80445625	80449626	Frzb	-
chr13	89737459	89741460	Gm4117	+
chr17	79352698	79356699	Gm17315	+
chr5	33818724	33822725	Whsc1	+
chr1	93099865	93103866	Kif1a	-
chr10	8516825	8520826	Ust	-
chr8	125052194	125056195	Disc1	+
chr1	23759752	23763753	B3gat2	+
chr19	32387714	32391715	Sgms1	-
chr2	11500101	11504102	Pfkfb3	-
chr1	86668573	86672574	Nppc	-
chr11	64434653	64438654	F930015N05Rik	-
chr2	125503088	125507089	Gm9913	+
chr9	43237816	43241817	Oaf	-
chr5	115427598	115431599	Msi1	+
chr11	98051462	98055463	Stac2	-
chr5	30709563	30713564	Dpysl5	+
chr11	62246983	62250984	Adora2b	+
chr2	91920188	91924189	Chrm4	+
chr8	99414641	99418642	A330008L17Rik	+
chr2	18996342	19000343	4930426L09Rik	+
chr17	25568686	25572687	Sox8	-
chr7	49972863	49976864	Nell1	+
chr12	81629368	81633369	Ttc9	+
chr13	22007742	22011743	Prss16	-
chr6	124994693	124998694	Pianp	+
chr4	97770733	97774734	Nfia	+
chr4	151994258	151998259	Phf13	-
chr14	121033199	121037200	Farp1	+
chr11	98981016	98985017	Gjd3	-
chr17	79353091	79357092	Cdc42ep3	-
chr19	30028512	30032513	Uhrf2	+
chr8	99414471	99418472	Cdh8	-
chr17	25568810	25572811	2810468N07Rik	+
chr19	53675305	53679306	Rbm20	+
chr9	23221075	23225076	Bmper	+
chr4	143347756	143351757	Lrrc38	+
chr14	111673114	111677115	Slitrk5	+
chr2	18996126	19000127	Pip4k2a	-
chr2	19449827	19453828	1810010K12Rik	+
chr2	178412472	178416473	Ppp1r3d	-
chr2	178412523	178416524	Fam217b	+
chr11	97114915	97118916	Gm11572	-
chr4	136833988	136837989	Ephb2	-
chr1	92829644	92833645	Gpc1	+
chr7	144894531	144898532	Fgf15	+
chr9	88325608	88329609	Nt5e	+
chr2	158663397	158667398	Ppp1r16b	+
chr7	81990299	81994300	Bnc1	-
chr19	4212237	4216238	Clcf1	+
chr1	180940343	180944344	Tmem63a	+
chr8	119444718	119448719	Necab2	+
chr19	5066077	5070078	Cd248	+
chr7	16474780	16478781	Npas1	-
chr18	58208251	58212252	Gm26507	+
chr1	131243258	131247259	Rassf5	-
chr3	87793162	87797163	Ntrk1	-
chr13	56294551	56298552	Cxcl14	-
chr4	149953043	149957044	Spsb1	-
chr2	167188155	167192156	Kcnb1	-
chr3	89091363	89095364	Rusc1	-
chr15	66967640	66971641	Ndrg1	-
chr1	74900370	74904371	Gm15841	+
chr6	29214364	29218365	Impdh1	-
chr11	103647508	103651509	Rprml	+
chr7	81990001	81994002	4833418N17Rik	+
chr15	66967322	66971323	Gm2895	+
chr15	75565255	75569256	Ly6h	-
chr2	52674831	52678832	Cacnb4	-
chr5	38273971	38277972	Otop1	+
chr3	28261213	28265214	Tnik	+
chr10	75559603	75563604	Ggt1	+
chr15	99588848	99592849	Aqp5	+
chr8	119573234	119577235	Dnaaf1	+
chr17	29235797	29239798	Cpne5	-
chr8	22058305	22062306	Atp7b	-
chr8	119573200	119577201	Hsdl1	-
chr18	11837337	11841338	Gm6277	-
chr7	141459093	141463094	Efcab4a	+
chr12	70109925	70113926	Nin	-
chr11	119940698	119944699	Gm11767	-
chr18	24707444	24711445	Fhod3	+
chr18	58207926	58211927	Fbn2	-
chr18	11837219	11841220	Cables1	+
chr11	11683400	11687401	Gm11999	-
chr8	35824559	35828560	Cldn23	-
chr14	30712848	30716849	Sfmbt1	+
chr1	42711454	42715455	2610207O16Rik	-
chr8	22058720	22062721	Alg11	+
chr11	100412836	100416837	Leprel4	-
chr3	108413552	108417553	Celsr2	-
chr11	119940762	119944763	Baiap2	+
chr15	76088013	76092014	Nrbp2	-
chr2	91973864	91977865	Dgkz	-
chr2	91918928	91922929	Gm10805	-
chr11	64433331	64437332	Hs3st3a1	+
chr18	24707348	24711349	Gm9955	-
chr10	127321726	127325727	Arhgap9	+
chr6	119542347	119546348	Wnt5b	-
chr13	105052930	105056931	Rgs7bp	-
chr15	80285237	80289238	Cacna1i	+
chr14	46385518	46389519	Gm15222	+
chr17	25949471	25953472	D630044L22Rik	+
chr16	15885285	15889286	Cebpd	+
chr9	45136436	45140437	Scn4b	+
chr7	120840830	120844831	Eef2k	+
chr6	94698158	94702159	Lrig1	-
chr17	28363182	28367183	Tulp1	-
chr11	11683002	11687003	Ikzf1	+
chr4	122959188	122963189	Mfsd2a	-
chr14	39471088	39475089	Nrg3	-
chr7	113763997	113767998	Spon1	+
chr2	13009747	13013748	C1ql3	-
chr4	122959308	122963309	4933421A08Rik	+
chr1	181350627	181354628	Cnih3	+
chr8	40421814	40425815	Zdhhc2	+
chr1	134233431	134237432	Adora1	-
chr12	84874532	84878533	Ltbp2	-
chr9	120301935	120305936	Myrip	+
chr1	192832719	192836720	A730013G03Rik	-
chr17	25950565	25954566	A930017K11Rik	-
chr7	114413161	114417162	4933406I18Rik	-
chr15	99085817	99089818	C1ql4	-
chr3	17793661	17797662	Mir124a-2	+
chr7	82333693	82337694	Adamtsl3	+
chr5	75976458	75980459	Kdr	-
chr12	84873768	84877769	D030025P21Rik	+
chr1	128590293	128594294	Cxcr4	-
chr7	121390295	121394296	Hs3st2	+
chr17	56755530	56759531	Nrtn	-
chr18	61034199	61038200	Cdx1	-
chr5	53211452	53215453	Sel1l3	-
chr7	114413280	114417281	Pde3b	+
chr3	122727157	122731158	Pde5a	+
chr5	19224555	19228556	4921504A21Rik	-
chr8	83163351	83167352	Tbc1d9	+
chr16	20587470	20591471	Vwa5b2	+
chr16	18125641	18129642	Rtn4r	+
chr11	50850582	50854583	Gm12660	-
chr2	91455510	91459511	Lrp4	+
chr2	131038398	131042399	mmu-mir-6973b	-
chr8	71509769	71513770	Plvap	-
chr9	118922872	118926873	Gm16295	+
chr8	94530989	94534990	Cpne2	+
chr7	44427017	44431018	Lrrc4b	+
chr18	36195380	36199381	Nrg2	-
chr10	75558330	75562331	Fam211b	-
chr18	80362254	80366255	Kcng2	-
chr12	15814877	15818878	Trib2	-
chr3	27369350	27373351	Ghsr	+
chr14	55763961	55767962	Ltb4r1	+
chr1	166999416	167003417	Fam78b	+
chr18	25751983	25755984	Celf4	-
chr5	30103359	30107360	3110082J24Rik	-
chr5	19225045	19229046	Magi2	+
chr5	134984213	134988214	Cldn3	+
chr1	166998841	167002842	Gm16701	-
chr17	26200950	26204951	Rgs11	+
chr2	90578647	90582648	Ptprj	-
chr8	94694242	94698243	Pllp	-
chr11	97113331	97117332	Tbx21	-
chr8	61222170	61226171	Sh3rf1	+
chr6	92941492	92945493	Adamts9	-
chr12	15815002	15819003	Gm5432	+
chr6	67533822	67537823	Tacstd2	-
chr11	98544031	98548032	Ikzf3	-
chrX	105762278	105766279	Fgf16	+
chr8	4215459	4219460	BC068157	-
chr7	138938729	138942730	Jakmip3	+
chr9	121758032	121762033	Zfp651	+
chr9	44132485	44136486	Gm10687	-
chr9	44132468	44136469	Mcam	+
chr17	14277505	14281506	Smoc2	+
chr10	119452033	119456034	Grip1	+
chr11	121699543	121703544	Metrnl	+
chr14	70550211	70554212	Hr	+
chr16	97761737	97765738	Ripk4	-
chr12	110977040	110981041	Ankrd9	-
chr7	139246481	139250482	Pwwp2b	+
chr5	30103160	30107161	Gareml	+
chr2	27885052	27889053	2810430I11Rik	-
chr8	70796134	70800135	mmu-mir-7240	+
chr1	135917207	135921208	Pkp1	-
chr10	112269122	112273123	Kcnc2	+
chr12	73582796	73586797	Prkch	+
chr7	142093843	142097844	Dusp8	-
chr2	91253953	91257954	Pacsin3	+
chr2	91253995	91257996	Gm17281	-
chr8	93808292	93812293	Gm26843	-
chr5	38157467	38161468	Nsg1	-
chr4	36950965	36954966	Gm12371	+
chr1	57772161	57776162	Spats2l	+
chr18	82404777	82408778	Galr1	-
chr17	46295420	46299421	Dlk2	+
chr11	95912891	95916892	B4galnt2	-
chr2	27884424	27888425	Col5a1	+
chr9	56926371	56930372	Snx33	-
chr9	34484125	34488126	Kirrel3	+
chr9	123258789	123262790	Tmem158	-
chr5	120709927	120713928	Dtx1	-
chr11	50848684	50852685	Grm6	+
chr8	71556871	71560872	Tmem221	-
chr7	16469812	16473813	n-R5s151	+
chr19	7420572	7424573	mmu-mir-6991	+
chrX	51679856	51683857	Hs6st2	-
chr2	106691268	106695269	Mpped2	+
chr10	119453379	119457380	Gm16320	-
chr12	85597104	85601105	Jdp2	+
chr8	93807965	93811966	Gnao1	+
chr6	114967994	114971995	Vgll4	-
chr7	141947750	141951751	Brsk2	+
chr2	156611704	156615705	Dlgap4	+
chr5	129582168	129586169	Mmp17	+
chr5	129582154	129586155	Gm22905	+
chr12	11148842	11152843	Kcns3	-
chr14	57102702	57106703	Gjb2	-
chr13	34343182	34347183	Slc22a23	-
chr2	156611422	156615423	Gm14169	-
chr9	118924269	118928270	Gm2415	-
chr12	103240150	103244151	Prima1	-
chr1	192853752	192857753	Sertad4	-
chr5	135249230	135253231	Fzd9	-
chr5	115192381	115196382	Cabp1	-
chr7	81857000	81861001	Tm6sf1	+
chr19	38095078	38099079	Ffar4	+
chr15	79162490	79166491	Sox10	-
chr7	67757742	67761743	Synm	-
chr5	24349604	24353605	Kcnh2	-
chr3	107099566	107103567	Kcna2	+
chr8	118281732	118285733	Cdh13	+
chr4	36949747	36953748	Lingo2	-
chr4	36949743	36953744	Lingo2_r1	-
chr13	58272188	58276189	Gkap1	-
chr9	34483893	34487894	RP24-225I21.1	+
chr10	121309189	121313190	Tbc1d30	-
chr11	76670469	76674470	Bhlha9	+
chr7	16942681	16946682	Pnmal2	+
chr5	44098441	44102442	Gm16401	+
chr9	54696872	54700873	Dnaja4	+
chr2	167536194	167540195	Snai1	+
chr8	104168512	104172513	Bean1	+
chr2	131041088	131045089	Gfra4	-
chr1	192852927	192856928	Gm15867	+
chr1	190977296	190981297	Vash2	-
chr8	27172646	27176647	Rab11fip1	-
chr4	117927763	117931764	Artn	-
chr18	37766242	37770243	Gm26672	-
chr2	119758431	119762432	Ltk	-
chr8	29217338	29221339	Unc5d	-
chr9	57938112	57942113	Sema7a	+
chr6	90460575	90464576	Klf15	+
chr9	118924452	118928453	Ctdspl	+
chr10	9673208	9677209	Samd5	-
chr1	134707299	134711300	Syt2	+
chr5	150950606	150954607	Kl	+
chr8	32006503	32010504	Gm26578	+
chr5	44100032	44104033	Prom1	-
chr18	63385183	63389184	Piezo2	-
chr6	108658934	108662935	0610040F04Rik	-
chr13	100105996	100109997	Serf1	+
chr6	42322643	42326644	Fam131b	-
chr7	45625487	45629488	Rasip1	+
chr12	105334593	105338594	2810011L19Rik	+
chr6	92938368	92942369	9530026P05Rik	+
chr7	64499705	64503706	Apba2	+
chr4	130137359	130141360	Hcrtr1	-
chr16	4418498	4422499	Adcy9	-
chr2	130574172	130578173	Oxt	+
chr18	54988309	54992310	Gm4221	+
chr3	62336343	62340344	Arhgef26	+
chr14	46388669	46392670	Bmp4	-
chr7	47131684	47135685	Ptpn5	-
chr6	48624763	48628764	AI854703	+
chr11	33145400	33149401	Fgf18	-
chr11	67920153	67924154	Usp43	-
chr2	17729464	17733465	Nebl	-
chr13	92425224	92429225	C030017D09Rik	-
chr1	78308345	78312346	Sgpp2	+
chr11	69603942	69607943	Atp1b2	-
chr12	86077041	86081042	Tgfb3	-
chr16	13447522	13451523	Mir193b	+
chr1	86043862	86047863	2810459M11Rik	+
chr11	102143512	102147513	Nags	+
chr11	102144246	102148247	Gm11586	-
chr18	54988180	54992181	Zfp608	-
chr7	31049462	31053463	Fxyd7	-
chr5	150592525	150596526	N4bp2l1	-
chr4	45824923	45828924	Igfbpl1	-
chr4	128881579	128885580	Trim62	+
chr4	149584467	149588468	Clstn1	+
chr19	43438435	43442436	Cnnm1	+
chr9	37431163	37435164	Robo3	-
chr14	70518260	70522261	Bmp1	-
chr6	108658628	108662629	Bhlhe40	+
chr19	17835632	17839633	Pcsk5	-
chr1	135582772	135586773	Gm4793	+
chr9	44733198	44737199	Phldb1	-
chr19	37683580	37687581	Cyp26c1	+
chr9	20726219	20730220	Olfm2	-
chr8	83164170	83168171	Gm10645	-
chr5	112575198	112579199	Sez6l	-
chr18	39489301	39493302	Nr3c1	-
chr4	66402611	66406612	Astn2	-
chr19	5738903	5742904	Ltbp3	+
chr9	44734947	44738948	Gm24166	-
chr7	79791788	79795789	Mesp1	-
chr9	30940561	30944562	Adamts8	+
chr17	47832691	47836692	Mdfi	-
chr5	67425799	67429800	Bend4	-
chr10	60217260	60221261	Chst3	-
chr13	92423895	92427896	Ankrd34b	+
chr3	58690588	58694589	4930593A02Rik	+
chr1	75140368	75144369	Cnppd1	-
chr11	5896782	5900783	Myl7	-
chr19	42200252	42204253	Sfrp5	-
chr1	134644520	134648521	Gm26783	-
chr5	112226742	112230743	MIAT_exon1	-
chr1	75140785	75144786	Fam134a	+
chr3	40948630	40952631	Larp1b	+
chr19	10389735	10393736	Gm26859	-
chr11	69962778	69966779	Cldn7	+
chr5	67425679	67429680	Gm26756	+
chr18	74959263	74963264	Lipg	-
chr3	58690400	58694401	Siah2	-
chr2	132028258	132032259	Rassf2	-
chr5	112227395	112231396	Miat	-
chr5	107287629	107291630	Tgfbr3	-
chr7	118993211	118997212	Gprc5b	-
chr6	28829747	28833748	Lrrc4	-
chr8	124749809	124753810	Fam89a	-
chr11	50235008	50239009	Gm26542	+
chr8	117496290	117500291	Plcg2	+
chr3	100487324	100491325	Fam46c	-
chr5	99727065	99731066	A930011G23Rik	-
chr10	77416270	77420271	Adarb1	-
chr3	100487663	100491664	Gm12474	+
chr5	88884817	88888818	Slc4a4	+
chr15	97764548	97768549	Gm16256	+
chr6	30733963	30737964	MESTIT1_3	+
chr5	66743834	66747835	Limch1	+
chr7	93079027	93083028	Gm9934	-
chr1	97660074	97664075	D1Ertd622e	-
chr1	135583355	135587356	Nav1	-
chr14	65260463	65264464	Fzd3	-
chr8	120112151	120116152	6430548M08Rik	+
chr19	4709207	4713208	Sptbn2	+
chr5	96371954	96375955	Fras1	+
chr10	81572560	81576561	Tle2	+
chr5	144543886	144547887	Nptx2	+
chr16	93681214	93685215	Cbr3	+
chr5	101763129	101767130	Cds1	+
chr9	107677592	107681593	Gnat1	-
chr16	85801113	85805114	Adamts1	-
chr3	5216525	5220526	Zfhx4	+
chr7	139084000	139088001	Dpysl4	+
chr7	93077878	93081879	Fam181b	+
chr5	136242903	136246904	Sh2b2	-
chr15	73837699	73841700	Mroh5	-
chr19	6530011	6534012	Gm14964	-
chr17	43628299	43632300	Tdrd6	-
chr4	58910749	58914750	AI314180	-
chr17	36940917	36944918	Rnf39	+
chr4	8688405	8692406	Chd7	+
chr17	34185764	34189765	Psmb9	-
chr17	34185552	34189553	Tap1	+
chr3	95994001	95998002	Plekho1	-
chr4	154168729	154172730	Megf6	+
chr7	4994158	4998159	Zfp579	-
chr11	108341353	108345354	Apoh	+
chr7	140918901	140922902	Nlrp6	+
chr11	90388895	90392896	Hlf	-
chr19	10387089	10391090	Syt7	+
chr11	108341928	108345929	Prkca	-
chr9	107397611	107401612	Cacna2d2	+
chr1	87507888	87511889	Neu2	+
chr4	57141437	57145438	Epb4.1l4b	-
chr1	186703992	186707993	Tgfb2	-
chr10	93638680	93642681	Ntn4	+
chr11	7061488	7065489	Adcy1	+
chr9	72804873	72808874	Prtg	+
chr15	58074541	58078542	Zhx1	-
chr4	44662414	44666415	Gm12462	+
chr2	92597706	92601707	Chst1	+
chr3	141463563	141467564	Unc5c	+
chr10	80346412	80350413	Adamtsl5	-
chr11	95007878	95011879	Samd14	+
chr2	27674439	27678440	Rxra	+
chr3	141463333	141467334	Gm15688	-
chr14	59623280	59627281	Shisa2	+
chr2	79454751	79458752	Neurod1	-
chr2	79454785	79458786	Cerkl	-
chr15	97765972	97769973	Rapgef3	-
chr17	26067409	26071410	Rab11fip3	-
chr15	58074425	58078426	9130401M01Rik	-
chr11	67919503	67923504	9130017K11Rik	+
chr15	89147606	89151607	Mapk11	-
chr2	172041466	172045467	Cbln4	-
chr15	13171639	13175640	Cdh6	-
chr16	85899125	85903126	Adamts5	-
chr4	127167203	127171204	Dlgap3	+
chr15	89451912	89455913	Mapk8ip2	+
chr2	181691977	181695978	Rgs19	-
chr1	182761859	182765860	Susd4	+
chr11	77460410	77464411	Coro6	+
chr1	182515495	182519496	Capn2	-
chr17	80942631	80946632	Tmem178	+
chr15	78840646	78844647	Cdc42ep1	+
chr3	138740194	138744195	Tspan5	+
chr8	23147585	23151586	Gm15816	-
chr6	39116407	39120408	4930599N23Rik	+
chr6	39116349	39120350	Parp12	-
chr2	168279736	168283737	Kcng1	-
chr12	108304269	108308270	Hhipl1	+
chr10	128889718	128893719	Gdf11	-
chr7	105760320	105764321	Gm15645	+
chr1	54924387	54928388	Ankrd44	-
chr8	92958078	92962079	Slc6a2	+
chr12	76820908	76824909	Rab15	-
chr10	127178645	127182646	Slc26a10	-
chr12	3804006	3808007	Dnmt3a	+
chr8	13675603	13679604	Rasa3	-
chr3	132948291	132952292	Npnt	-
chr12	76708547	76712548	Sptb	-
chr12	44326884	44330885	Nrcam	+
chr6	54037553	54041554	Chn2	+
chr2	24473599	24477600	Pax8	-
chr18	84718775	84722776	D030046N08Rik	-
chr4	46600202	46604203	Coro2a	-
chr12	61521149	61525150	Lrfn5	+
chr10	115585780	115589781	Lgr5	-
chr10	81341266	81345267	Gipc3	-
chr13	100106337	100110338	BC001981	-
chr19	56824208	56828209	Tdrd1	+
chr2	151700007	151704008	Tmem74b	+
chr2	181133291	181137292	Kcnq2	-
chr12	17688813	17692814	Hpcal1	+
chr12	113183902	113187903	Tmem121	+
chr11	16750202	16754203	Egfr	+
chr9	51763336	51767337	Arhgap20	+
chr10	81573940	81577941	Gm15917	-
chr10	31607184	31611185	Rnf217	-
chr18	67388716	67392717	Tubb6	+
chr11	102661715	102665716	Gm1564	+
chr17	71180559	71184560	Lpin2	+
chr5	100845167	100849168	4930458D05Rik	-
chrX	141723263	141727264	Irs4	-
chr5	141239489	141243490	Sdk1	+
chr17	73708453	73712454	Galnt14	-
chr15	99668717	99672718	Asic1	+
chr11	103169106	103173107	Fmnl1	+
chr3	156559793	156563794	Negr1	+
chr9	58311212	58315213	Loxl1	-
chr11	120529784	120533785	Gm11789	-
chr15	78801042	78805043	Card10	-
chr17	80371541	80375542	Gm10190	-
chr11	3912664	3916665	Slc35e4	-
chr11	99039243	99043244	Igfbp4	+
chr6	126738662	126742663	Kcna6	-
chr3	156559746	156563747	4930570G19Rik	-
chr19	56872248	56876249	Vwa2	+
chr18	80044894	80048895	Pard6g	+
chr8	4204882	4208883	4932443L11Rik	-
chr8	105274446	105278447	Nol3	+
chr10	59219847	59223848	2010-09-01	-
chr5	100843712	100847713	Agpat9	+
chr10	54073796	54077797	Man1a	-
chr4	133496550	133500551	Trnp1	-
chr13	96922688	96926689	Gcnt4	+
chr15	84445097	84449098	1810041L15Rik	-
chr6	24954125	24958126	Tmem229a	-
chr18	74438935	74442936	Myo5b	+
chr9	72923644	72927645	Pygo1	+
chr10	69211098	69215099	A930033H14Rik	-
chr11	76025782	76029783	Fam101b	-
chr10	59219952	59223953	Sowahc	+
chr10	59219952	59223953	Sowahc_r1	+
chr9	99434881	99438882	Mras	-
chr19	25503617	25507618	Dmrt1	+
chr9	65389652	65393653	Kbtbd13	-
chr5	135104890	135108891	Mlxipl	+
chr10	54073921	54077922	Gm16998	+
chr9	21961576	21965577	Epor	-
chr11	35119223	35123224	Slit3	+
chr18	38992192	38996193	Gm15334	-
chr11	98549096	98553097	Zpbp2	+
chr7	35184384	35188385	Slc7a10	+
chr2	130580554	130584555	Avp	-
chr13	111488111	111492112	Gpbp1	-
chr11	76996602	77000603	Slc6a4	+
chr8	105516745	105520746	Hsd11b2	+
chr18	82473145	82477146	Mbp	+
chr4	152289662	152293663	Hes3	-
chr1	17095889	17099890	Jph1	-
chr6	141247268	141251269	Pde3a	+
chr8	15009024	15013025	Kbtbd11	+
chr8	104338593	104342594	Cmtm3	+
chr4	126284792	126288793	Col8a2	+
chr13	15461234	15465235	Gli3	+
chr8	124229390	124233391	Galnt2	+
chr13	76054996	76058997	Gpr150	-
chr5	24728727	24732728	Wdr86	-
chr11	73016841	73020842	4732414G09Rik	-
chr6	147262167	147266168	Pthlh	-
chr17	34261208	34265209	H2-Ab1	+
chr19	42429783	42433784	Crtac1	-
chr5	73649379	73653380	Spata18	+
chr2	25393873	25397874	Entpd2	+
chr2	65237403	65241404	Cobll1	-
chr18	59173400	59177401	Chsy3	+
chr16	31931850	31935851	Pigz	+
chr7	57508009	57512010	Gabra5	-
chr1	135816597	135820598	Lad1	+
chr11	73017007	73021008	Camkk1	+
chr2	66122994	66126995	Galnt3	-
chr2	65236755	65240756	Gm13594	+
chr11	88096057	88100058	Cuedc1	+
chr3	89347996	89351997	Adam15	-
chr1	125911101	125915102	Lypd1	-
chr18	79107391	79111392	Setbp1	-
chr10	60104218	60108219	Spock2	+
chr3	110142011	110146012	Ntng1	-
chr15	30170592	30174593	Ctnnd2	+
chr1	21959942	21963943	Kcnq5	-
chr15	11035968	11039969	Rxfp3	-
chr18	84718018	84722019	Fam69c	+
chr12	87297705	87301706	Ism2	-
chr12	112128879	112132880	Mir203	+
chr15	102002342	102006343	Krt8	-
chr11	101258566	101262567	Wnk4	+
chr11	113617341	113621342	Sstr2	+
chr5	73645713	73649714	Sgcb	-
chr11	95822498	95826499	Phospho1	+
chr1	21957841	21961842	Gm26580	+
chr15	93593891	93597892	Prickle1	-
chr6	42347827	42351828	Zyx	+
chr3	157564891	157568892	Ptger3	+
chr18	23750305	23754306	Gm15972	-
chr7	99265218	99269219	Gm26705	-
chr8	106335988	106339989	Smpd3	-
chr15	58212892	58216893	Fbxo32	-
chr18	23750332	23754333	Mapre2	+
chr10	116471162	116475163	4933400F03Rik	+
chr8	12755013	12759014	Atp11a	+
chr2	93332505	93336506	Tspan18	-
chr10	36504813	36508814	Hs3st5	+
chr19	16433666	16437667	Gna14	+
chr11	98410469	98414470	Erbb2	+
chr19	4475447	4479448	Syt12	-
chr12	86676699	86680700	Vash1	+
chr11	120528698	120532699	Gcgr	+
chr3	87946665	87950666	Crabp2	+
chr16	18774846	18778847	Cldn5	+
chrX	137120083	137124084	Esx1	-
chr7	99265446	99269447	Map6	+
chr15	95526706	95530707	Nell2	-
chr2	166711832	166715833	Prex1	-
chr5	63648264	63652265	Gm9954	-
chr5	137285518	137289519	Ache	+
chr15	76292433	76296434	Smpd5	+
chr5	106469007	106473008	Gm26872	-
chr3	145756674	145760675	Ddah1	+
chr19	6838601	6842602	Rps6ka4	-
chr15	80171720	80175721	Mgat3	+
chr15	83723021	83727022	Scube1	-
chr18	56923548	56927549	2003-03-01	-
chr5	33981436	33985437	Gm1673	+
chr2	68859440	68863441	Cers6	+
chr4	138248434	138252435	Kif17	+
chr19	47176819	47180820	Neurl1a	+
chr7	45161920	45165921	Slc17a7	+
chr8	94010663	94014664	Amfr	-
chr15	58212474	58216475	Gm15943	+
chr4	138248402	138252403	Sh2d5	+
chr3	110141228	110145229	Ntng1_r1	-
chr8	120734357	120738358	Irf8	+
chr4	114404723	114408724	Trabd2b	+
chr5	63647102	63651103	3110047P20Rik	+
chr8	46150159	46154160	Snx25	-
chr1	135103276	135107277	Lgr6	-
chr8	46150609	46154610	Gm15634	+
chr16	44331196	44335197	Sidt1	-
chr7	80403436	80407437	Furin	-
chr17	8338405	8342406	Prr18	+
chr15	79106971	79110972	Micall1	+
chr1	166307585	166311586	5330438I03Rik	-
chr1	19102840	19106841	Gm15825	-
chr15	89138703	89142704	Mapk12	-
chr5	76654511	76658512	Gm10430	+
chr14	60376285	60380286	Amer2	+
chr11	72959168	72963169	Atp2a3	+
chr2	118371419	118375420	Gpr176	-
chr4	123181226	123185227	Hpcal4	+
chr9	114842152	114846153	Cmtm8	-
chr2	26121220	26125221	Nacc2	-
chr11	53517256	53521257	2008-09-01	+
chr15	85732982	85736983	Ppara	+
chr3	107034161	107038162	Kcna3	+
chr11	72487904	72491905	Spns2	-
chr1	152088320	152092321	1700025G04Rik	-
chr2	163916683	163920684	Rims4	-
chr10	70243099	70247100	Slc16a9	+
chr8	82861355	82865356	Rnf150	+
chr14	77154762	77158763	Enox1	+
chr6	89360613	89364614	Plxna1	-
chr8	46149770	46153771	4933411K20Rik	+
chr12	86080560	86084561	Ift43	+
chr9	14750122	14754123	Fut4	-
chr7	24480022	24484023	Cadm4	+
chr14	65264700	65268701	Fbxo16	+
chr5	112390213	112394214	Asphd2	-
chr11	105290642	105294643	Mrc2	+
chr13	108212403	108216404	Elovl7	+
chr11	116278938	116282939	Galr2	+
chrX	101847384	101851385	Nhsl2	+
chr16	5130481	5134482	Ppl	-
chr10	116471878	116475879	Kcnmb4	-
chr3	92081142	92085143	Lor	-
chr11	116333399	116337400	Foxj1	-
chr1	191715833	191719834	Lpgat1	+
chr4	114843117	114847118	Gm23230	-
chr6	63253875	63257876	Grid2	+
chr7	66425517	66429518	Aldh1a3	-
chr17	24751002	24755003	Hs3st6	+
chr11	19007127	19011128	Gm16140	+
chr17	24486782	24490783	Caskin1	+
chr11	69933795	69937796	Ybx2	+
chr14	118923314	118927315	Dzip1	-
chr8	123115373	123119374	Cpne7	+
chr11	7211923	7215924	Igfbp3	-
chr16	67618908	67622909	Cadm2	-
chr3	158560221	158564222	Lrrc7	-
chr6	101375897	101379898	Pdzrn3	-
chr11	100848724	100852725	Stat5b	-
chr4	120664562	120668563	Cited4	+
chr14	17658959	17662960	Thrb	+
chr4	144890826	144894827	Dhrs3	+
chr8	14088460	14092461	Gm10699	+
chr9	66591142	66595143	Usp3	-
chr4	124892782	124896783	1700125G02Rik	-
chr17	25807084	25811085	Fbxl16	+
chr7	99180713	99184714	Dgat2	-
chr10	117627499	117631500	Cpm	+
chr1	33905816	33909817	Bend6	-
chr7	35332174	35336175	Rhpn2	+
chr3	26329149	26333150	A830092H15Rik	+
chr11	118353740	118357741	Timp2	-
chr3	94360443	94364444	C2cd4d	+
chr11	71747919	71751920	Wscd1	+
chr9	30920452	30924453	Adamts15	-
chr1	19101021	19105022	Tfap2d	+
chr4	108381349	108385350	Fam159a	-
chr1	132296625	132300626	Klhdc8a	+
chr7	73738917	73742918	A830073O21Rik	-
chr8	105469526	105473527	Tppp3	-
chr2	150687360	150691361	Vsx1	-
chr7	48879596	48883597	E2f8	-
chr7	113205464	113209465	Arntl	+
chr13	49214026	49218027	1110007C09Rik	-
chr16	44327996	44331997	Gm26732	+
chr15	82272934	82276935	2003-09-01	+
chr7	143105253	143109254	Kcnq1	+
chr17	72916304	72920305	Lbh	+
chr10	79612025	79616026	C2cd4c	-
chr5	36396139	36400140	Sorcs2	-
chr7	73738306	73742307	Fam174b	+
chr15	82067995	82071996	Mei1	+
chr15	87623229	87627230	Fam19a5	+
chr4	132142486	132146487	Oprd1	-
chr2	127334158	127338159	Dusp2	+
chr4	41096183	41100184	Aqp3	-
chr6	29733693	29737694	Smo	+
chr10	80842039	80846040	Lingo3	-
chr17	50188674	50192675	Rftn1	-
chr8	3491137	3495138	Zfp358	+
chr5	38317508	38321509	Drd5	+
chr8	113846615	113850616	Adamts18	-
chr15	34835380	34839381	Kcns2	+
chr12	4131102	4135103	Adcy3	+
chr6	99723770	99727771	Gm26748	+
chr12	79005627	79009628	Tmem229b	-
chr7	45697842	45701843	Car11	+
chr19	6416606	6420607	Gm14965	-
chr15	56692539	56696540	Has2	-
chr10	80177481	80181482	Efna2	+
chr7	65154570	65158571	Fam189a1	-
chr5	99035351	99039352	Prkg2	-
chr1	33906224	33910225	Dst	+
chr12	70345614	70349615	Trim9	-
chr2	132878891	132882892	Lrrn4	-
chr18	46197020	46201021	1700018A14Rik	+
chr5	76655682	76659683	C530008M17Rik	+
chr2	29745250	29749251	Gm13420	-
chr8	83664832	83668833	Ptger1	+
chr1	136129388	136133389	Kif21b	+
chr2	148406188	148410189	Thbd	-
chr6	83084364	83088365	Lbx2	+
chr19	6416730	6420731	Nrxn2	+
chr6	38873403	38877404	Tbxas1	+
chr2	14602305	14606306	Cacnb2	+
chr8	104532699	104536700	Car7	+
chr13	56607602	56611603	Tgfbi	+
chr9	114976568	114980569	Osbpl10	+
chr3	107516018	107520019	Slc6a17	-
chr6	99724392	99728393	Prok2	-
chr17	71308965	71312966	Emilin2	-
chr7	81704925	81708926	Homer2	-
chr5	114271807	114275808	Foxn4	-
chr12	105007809	105011810	Syne3	-
chr8	104532637	104536638	Nae1	-
chr11	69235036	69239037	Gucy2e	-
chr8	90346343	90350344	Tox3	-
chr2	14602611	14606612	Gm10849	-
chr4	129133090	129137091	Gm15906	+
chr15	37790570	37794571	Ncald	-
chr13	64272973	64276974	Cdc14b	-
chr11	102759438	102763439	Adam11	+
chr6	23837421	23841422	Cadps2	-
chr12	108332376	108336377	Cyp46a1	+
chr9	40683961	40687962	Clmp	+
chr5	108692228	108696229	Fgfrl1	+
chr12	80690466	80694467	0610009B14Rik	-
chr9	121775606	121779607	Klhl40	+
chr5	128431077	128435078	Tmem132d	-
chr19	53138444	53142445	Add3	+
chr11	116129128	116133129	Trim65	-
chr5	18358413	18362414	Gnai1	-
chr4	155772698	155776699	Vwa1	-
chr7	97079750	97083751	Gab2	+
chr1	74122447	74126448	Tns1	-
chr4	107682230	107686231	Dmrtb1	-
chr11	120045167	120049168	Aatk	-
chr5	123682618	123686619	Clip1	-
chr7	79051482	79055483	Acan	+
chr11	47986969	47990970	Sgcd	-
chr8	109866455	109870456	Gm17344	-
chr9	99356530	99360531	Esyt3	-
chr12	108326030	108330031	4930478K11Rik	-
chr12	80690590	80694591	Plekhd1	+
chr8	109866541	109870542	Phlpp2	+
chr11	117197660	117201661	2009-09-01	+
chr11	67453436	67457437	Gas7	+
chr7	79051323	79055324	Gm26633	-
chr11	5859946	5863947	Aebp1	+
chr18	77184257	77188258	Gm7276	-
chr11	87357023	87361024	Ppm1e	-
chr12	4036915	4040916	Efr3b	-
chr4	148128383	148132384	Mad2l2	+
chr9	90160977	90164978	Adamts7	+
chr9	35556528	35560529	Ddx25	-
chr9	35556594	35560595	Pus3	+
chr5	110542344	110546345	Galnt9	+
chr2	19429983	19433984	Gm13344	-
chr5	136881209	136885210	Col26a1	-
chr18	77183852	77187853	St8sia5	+
chr2	131489495	131493496	Smox	+
chr12	51591340	51595341	Coch	+
chr6	124861917	124865918	Gpr162	-
chr2	125722148	125726149	Shc4	-
chr15	89377254	89381255	Odf3b	-
chr3	135823278	135827279	Slc39a8	+
chr11	80475045	80479046	Cdk5r1	+
chr18	60909779	60913780	Arsi	+
chr13	24636567	24640568	C530050E15Rik	-
chr19	6932515	6936516	Kcnk4	-
chr6	136171511	136175512	Grin2b	-
chr10	71157700	71161701	Bicc1	-
chr8	9769018	9773019	Fam155a	-
chr9	67830330	67834331	C2cd4a	-
chr1	74123540	74127541	Rufy4	+
chr4	148128698	148132699	Draxin	-
chr7	117378978	117382979	Xylt1	+
chr1	55404387	55408388	Plcl1	+
chr2	163851650	163855651	Kcnk15	+
chr13	57905587	57909588	Spock1	-
chr13	105441692	105445693	Htr1a	+
chr3	121721536	121725537	F3	+
chr17	50507546	50511547	Plcl2	+
chr4	124878898	124882899	Epha10	+
chr4	33029415	33033416	Ube2j1	+
chr2	168599657	168603658	Nfatc2	-
chr8	84040575	84044576	Il27ra	-
chr8	119860304	119864305	Klhl36	+
chr19	41741665	41745666	Slit1	-
chr15	100423072	100427073	Slc11a2	-
chr4	33029323	33033324	4933421O10Rik	-
chr11	119226499	119230500	Tbc1d16	-
chr9	14858209	14862210	Gpr83	+
chr1	156203026	156207027	Fam163a	-
chr13	74007354	74011355	Gm15912	-
chr7	101009991	101013992	P2ry2	-
chr13	13782058	13786059	Gng4	+
chr13	74007406	74011407	Tppp	+
chr4	152113933	152117934	Tnfrsf25	+
chr10	75314942	75318943	Adora2a	+
chr11	101277011	101281012	Cntd1	+
chr11	119226571	119230572	Ccdc40	+
chr14	51986829	51990830	Gm16617	-
chr6	119328766	119332767	Lrtm2	-
chr1	154723920	154727921	Cacna1e	-
chr4	128804045	128808046	Zfp362	-
chr2	157912652	157916653	Vstm2l	+
chr8	72132974	72136975	Tpm4	+
chr8	36455547	36459548	6430573F11Rik	+
chr12	81331180	81335181	Slc8a3	-
chr4	130790536	130794537	Sdc3	+
chr11	35796884	35800885	Fbll1	-
chr6	55449977	55453978	Adcyap1r1	+
chr7	126845415	126849416	Doc2a	+
chr13	12104945	12108946	Ryr2	-
chr13	53284124	53288125	Ror2	-
chr5	37026334	37030335	Jakmip1	+
chr1	194617828	194621829	Plxna2	+
chr9	37526077	37530078	Esam	+
chr1	10230670	10234671	Arfgef1	-
chr14	70175681	70179682	Pdlim2	-
chr5	38318894	38322895	Gm26560	-
chr4	119490628	119494629	Rimkla	-
chr14	8000901	8004902	Abhd6	+
chr2	34912026	34916027	Phf19	-
chr7	66837734	66841735	Adamts17	+
chr11	101277114	101281115	Coa3	-
chr18	36724736	36728737	Cd14	-
chr5	72502473	72506474	Corin	-
chr6	86193250	86197251	Tgfa	+
chr12	112618044	112622045	Adssl1	+
chrX	36326352	36330353	Lonrf3	+
chr10	79714633	79718634	Hcn2	+
chr6	136171060	136175061	Gm26653	+
chr10	68276726	68280727	Arid5b	-
chr8	119392877	119396878	Mlycd	+
chr4	43629934	43633935	Npr2	+
chr1	9965932	9969933	Tcf24	-
chr1	184031998	184035999	1700056E22Rik	-
chr1	106169751	106173752	Phlpp1	+
chr2	34910870	34914871	Gm13448	+
chr15	40653041	40657042	Zfpm2	+
chr7	99464003	99468004	Klhl35	+
chr17	30899866	30903867	Glp1r	+
chr13	54764595	54768596	Sncb	-
chr1	183295059	183299060	Aida	+
chr1	93233840	93237841	Sned1	+
chr11	79589211	79593212	Rab11fip4	+
chr16	33682465	33686466	Heg1	+
chr9	75623731	75627732	Lysmd2	+
chr3	123444912	123448913	Prss12	+
chr11	72264420	72268421	1700051A21Rik	+
chr2	45115395	45119396	Zeb2	-
chr17	33976788	33980789	H2-K2	-
chr13	94055795	94059796	Lhfpl2	+
chr3	152666140	152670141	Ak5	-
chr19	37171842	37175843	A330032B11Rik	+
chr8	80056006	80060007	Hhip	-
chr6	40434135	40438136	E330009J07Rik	-
chr11	97498340	97502341	4933428G20Rik	-
chr13	55486111	55490112	Dbn1	-
chr5	65761866	65765867	1700022K14Rik	-
chr11	74588186	74592187	Rap1gap2	-
chr16	11064297	11068298	Snn	+
chr8	105613465	105617466	Mir1966	+
chr1	131095543	131099544	Mapkapk2	-
chr7	62462510	62466511	Peg12	-
chr11	70210751	70214752	Slc16a11	+
chr4	46036934	46040935	Tmod1	+
chr13	10357478	10361479	Gm26861	+
chr4	43629424	43633425	Gm25262	+
chr19	41742803	41746804	Gm22601	+
chr11	72265222	72269223	Slc13a5	-
chr2	24761152	24765153	Cacna1b	-
chr18	58834763	58838764	Adamts19	+
chr3	86546283	86550284	Mab21l2	-
chr10	77900536	77904537	Lrrc3	-
chr4	89309032	89313033	Cdkn2b	-
chr12	109066217	109070218	Begain	-
chr9	107981057	107985058	Gm20661	+
chr16	30308779	30312780	Gp5	-
chr3	152664912	152668913	AI115009	+
chr16	52452074	52456075	Alcam	-
chr4	136954816	136958817	Epha8	-
chr5	89881334	89885335	Adamts3	-
chr7	122286750	122290751	Prkcb	+
chr16	44556129	44560130	Mir3081	-
chr11	104605999	104610000	Itgb3	+
chr9	107981286	107985287	Cdhr4	+
chr15	89057733	89061734	Panx2	+
chr2	154549775	154553776	Actl10	+
chr4	43521765	43525766	Tpm2	-
chr6	122818614	122822615	Gm26826	-
chr17	33978744	33982745	Gm4152	-
chr17	26412828	26416829	Neurl1b	+
chr8	13492535	13496536	Gas6	-
chr16	11064157	11068158	Litaf	-
chr16	44556897	44560898	Boc	-
chr1	180695034	180699035	Mixl1	-
chr7	45403959	45407960	Kcna7	+
chr14	48118868	48122869	Peli2	+
chr12	79128776	79132777	Arg2	+
chr1	3669498	3673499	Xkr4	-
chr14	115090214	115094215	Gpc5	+
chr4	98815537	98819538	Kank4	-
chr2	152079528	152083529	Scrt2	+
chr4	156201303	156205304	AW011738	+
chr2	117341001	117345002	Rasgrp1	-
chr8	85698904	85702905	mmu-mir-8109	+
chr19	5445702	5449703	Fosl1	+
chr8	111391824	111395825	Fa2h	-
chr17	35260729	35264730	H2-D1	+
chr6	100702733	100706734	Gxylt2	+
chr2	55433969	55437970	Kcnj3	+
chr5	105517387	105521388	Lrrc8c	+
chr15	100420146	100424147	Gm5475	+
chr9	46266632	46270633	Apoa5	+
chr7	74552780	74556781	Slco3a1	-
chr8	109703548	109707549	Zfp821	+
chr5	84415382	84419383	Epha5	-
chr9	107229909	107233910	Dock3	-
chr5	69338782	69342783	Gm24368	+
chr17	65770752	65774753	Rab31	-
chr6	88722411	88726412	Mgll	+
chr6	88722501	88726502	Gm26588	-
chr8	84043000	84047001	Rln3	-
chr2	49785687	49789688	Lypd6b	+
chr11	46310859	46314860	Cyfip2	-
chr9	78393776	78397777	Ddx43	+
chr16	94326419	94330420	Ripply3	+
chr12	81858029	81862030	Pcnx	+
chr11	98381810	98385811	Tcap	+
chr9	107229708	107233709	Gm22238	-
chr5	144356112	144360113	Baiap2l1	-
chr8	109960203	109964204	Marveld3	-
chr15	83777466	83781467	Mpped1	+
chr5	30586169	30590170	Kcnk3	+
chr7	80686877	80690878	Crtc3	-
chr11	30266175	30270176	Sptbn1	-
chr11	59962944	59966945	Rasd1	-
chr17	69154809	69158810	Epb4.1l3	+
chr17	90452888	90456889	Gm10493	+
chr7	45870771	45874772	Kdelr1	+
chr10	122446498	122450499	Avpr1a	+
chr4	123199503	123203504	Nt5c1a	+
chr6	83439754	83443755	B230319C09Rik	+
chr5	113488332	113492333	Wscd2	+
chr13	37776399	37780400	Rreb1	+
chr7	19116368	19120369	Gm4969	-
chr6	83439678	83443679	Tet3	-
chr10	120897101	120901102	Msrb3	-
chr8	25511653	25515654	Fgfr1	+
chr11	30265463	30269464	Gm8098	+
chr12	17174888	17178889	Kcnf1	-
chr10	36972543	36976544	Hdac2	+
chr5	138818079	138822080	Gm5294	+
chr14	51982718	51986719	Arhgef40	+
chr2	26206289	26210290	Lhx3	-
chr10	120897156	120901157	Gm4473	+
chr5	69339709	69343710	Kctd8	-
chr14	57056030	57060031	Gja3	-
chr1	189920363	189924364	Smyd2	-
chr11	105965944	105969945	Ace	+
chr4	57432246	57436247	Palm2	+
chr9	108102964	108106965	F630040L22Rik	+
chr7	105480197	105484198	Prkcdbp	-
chr2	152624950	152628951	Rem1	+
chr1	185453568	185457569	Gm2061	-
chr19	24997528	25001529	Dock8	+
chr9	78394158	78398159	4930542C12Rik	-
chr13	54369348	54373349	Cplx2	+
chr10	81250934	81254935	Matk	+
chr8	84944990	84948991	Rtbdn	+
chr3	5218841	5222842	2700069I18Rik	-
chr7	18989244	18993245	Mypop	+
chr19	30547665	30551666	Dkk1	-
chr7	34671999	34676000	Gm12756	-
chr4	116015926	116019927	Faah	-
chr2	102656658	102660659	Slc1a2	+
chr12	86986676	86990677	Zdhhc22	-
chr1	36469619	36473620	Cnnm4	+
chr11	101068011	101072012	Naglu	+
chr4	129120036	129124037	Hpca	-
chr9	44318282	44322283	C2cd2l	-
chr2	165593031	165597032	Eya2	+
chr4	47351221	47355222	Tgfbr1	+
chr7	46374473	46378474	Myod1	+
chr18	80321334	80325335	Gm26676	+
chr18	24651690	24655691	Mocos	+
chr17	35192438	35196439	Ltb	+
chr11	70457984	70461985	Cxcl16	-
chr10	100013629	100017630	Kitl	+
chr2	55435860	55439861	Gm26794	-
chr9	107666968	107670969	Slc38a3	-
chr8	14909662	14913663	Arhgef10	+
chr18	77792544	77796545	Pstpip2	+
chr1	132314125	132318126	Nuak2	+
chr2	6128211	6132212	Proser2	-
chr10	74965176	74969177	Gnaz	+
chr3	89911162	89915163	Il6ra	-
chr15	93334935	93338936	Yaf2	-
chr1	173365695	173369696	Cadm3	-
chr6	83760643	83764644	Ankrd53	+
chr3	108184334	108188335	Amigo1	+
chr4	6989557	6993558	Tox	-
chr11	76845018	76849019	Cpd	-
chr12	82614924	82618925	Rgs6	+
chr8	31087470	31091471	Dusp26	+
chr4	141872920	141876921	Efhd2	-
chr1	152764541	152768542	Arpc5	+
chr6	114395935	114399936	Hrh1	+
chr13	76382534	76386535	Mctp1	+
chr1	152764351	152768352	Rgl1	-
chr19	12499996	12503997	Dtx4	-
chr13	76383028	76387029	Gm10760	-
chr17	57277099	57281100	Vav1	+
chr19	29249827	29253828	Jak2	+
chr4	47206160	47210161	Col15a1	+
chr6	122817913	122821914	Foxj2	+
chr10	105571952	105575953	Gm15663	+
chr3	118431842	118435843	Mir137	+
chr4	59436633	59440634	Susd1	-
chr2	92022502	92026503	Creb3l1	-
chr2	31312414	31316415	Hmcn2	+
chr10	39366854	39370855	Fyn	+
chr10	29533867	29537868	Rspo3	-
chr3	153971435	153975436	Slc44a5	+
chr4	47206459	47210460	Gm12426	-
chr16	97168752	97172753	Dscam	-
chr8	88270402	88274403	Adcy7	+
chr1	36305732	36309733	Arid5a	+
chr2	25606521	25610522	Rabl6	-
chr12	82616024	82620025	Gm10006	+
chr6	144779977	144783978	Sox5	-
chr9	83804277	83808278	Elovl4	-
chr17	48930378	48934379	Lrfn2	+
chr18	67086335	67090336	Gnal	+
chr7	18990774	18994775	Gm10676	-
chr2	19907779	19911780	Etl4	+
chr4	123231555	123235556	Heyl	+
chr2	164484105	164488106	Dbndd2	+
chr2	25605891	25609892	Gm13520	+
chr11	102026461	102030462	Mpp3	-
chr1	177256203	177260204	Akt3	-
chr2	127654695	127658696	Mal	-
chr6	38252009	38256010	D630045J12Rik	-
chr2	28444799	28448800	Ppp1r26	+
chr1	34457745	34461746	Ptpn18	+
chr10	105572451	105576452	Tmtc2	-
chr3	107758469	107762470	Csf1	-
chr9	107983879	107987880	Fam212a	-
chr17	35192971	35196972	mmu-mir-6973a	+
chr3	61000794	61004795	P2ry1	+
chr1	170587861	170591862	Nos1ap	-
chr4	155040045	155044046	Gm10564	+
chr4	49843744	49847745	Grin3a	-
chr7	119182374	119186375	Gpr139	-
chr11	88066278	88070279	Vezf1	+
chr18	86709109	86713110	Cbln2	+
chr1	166252138	166256139	Ildr2	+
chr15	66284916	66288917	RP24-108J19.1	+
chr6	29915012	29919013	Strip2	+
chr3	142167425	142171426	Bmpr1b	-
chr2	35977913	35981914	Ttll11	-
chr7	24433534	24437535	Irgc1	-
chr15	66284224	66288225	Kcnq3	-
chr5	147398489	147402490	Flt3	-
chr17	69437325	69441326	A330050F15Rik	+
chr17	69437304	69441305	A930029G22Rik	-
chr6	71705560	71709561	Reep1	+
chr11	101264303	101268304	Gm11615	-
chr6	49820709	49824710	Npy	+
chr16	97920633	97924634	C2cd2	-
chr5	148397904	148401905	Slc7a1	-
chr17	27653508	27657509	Pacsin1	+
chr3	118432720	118436721	Gm24155	+
chr17	34195720	34199721	Psmb8	+
chr7	112223855	112227856	Mical2	+
chr19	23756875	23760876	Apba1	+
chr3	108224648	108228649	Sypl2	-
chr15	75702279	75706280	Rhpn1	+
chr6	28979633	28983634	Gm3294	+
chr4	100093790	100097791	Ror1	+
chr2	69819943	69823944	Klhl23	+
chr1	185452847	185456848	Slc30a10	+
chr6	54325011	54329012	Prr15	+
chr7	31124945	31128946	Scn1b	-
chr17	72601709	72605710	Alk	-
chr10	83335882	83339883	Slc41a2	-
chr5	116589817	116593818	Srrm4	-
chr14	62553736	62557737	Fam124a	+
chr2	153490789	153494790	4930404H24Rik	+
chr8	119990437	119994438	Crispld2	+
chr15	100868682	100872683	Scn8a	+
chr16	58522243	58526244	St3gal6	-
chr7	35213370	35217371	Lrp3	-
chr12	4475182	4479183	Ncoa1	-
chr15	103144828	103148829	D930007P13Rik	-
chr15	103501297	103505298	Pde1b	+
chr11	116236077	116240078	Evpl	-
chr14	70205637	70209638	Sorbs3	-
chr14	70203323	70207324	Gm26908	+
chr14	68122846	68126847	Nefm	-
chr15	80669846	80673847	Fam83f	+
chr11	54067014	54071015	Pdlim4	-
chr5	96995688	96999689	Bmp2k	+
chr7	43461150	43465151	Vsig10l	+
chr11	100857350	100861351	Stat5a	+
chr7	25367724	25371725	Cnfn	-
chr7	101300251	101304252	Atg16l2	-
chr11	50023345	50027346	Rnf130	+
chr14	54911132	54915133	Slc22a17	-
chr11	5150257	5154258	Emid1	-
chr5	77092531	77096532	Gm15830	+
chr11	30024033	30028034	Eml6	-
chr9	89620986	89624987	AF529169	-
chr18	46848038	46852039	4833403I15Rik	+
chr11	113199838	113203839	2610035D17Rik	-
chr1	152953100	152957101	Nmnat2	+
chr5	72866483	72870484	Tec	-
chr7	126947582	126951583	Asphd1	-
chr7	100004403	100008404	Chrdl2	+
chr11	80152104	80156105	Adap2	+
chr2	25615678	25619679	4921530D09Rik	-
chr11	78495754	78499755	Sarm1	-
chr17	57103942	57107943	Gm11110	-
chr14	33921586	33925587	Gdf10	+
chr4	65122173	65126174	Pappa	+
chr15	64380919	64384920	Asap1	-
chr7	105785654	105789655	Dchs1	-
chr14	55759427	55763428	Ltb4r2	+
chr7	4522229	4526230	Tnni3	-
chr15	100727376	100731377	Galnt6	-
chr7	30354924	30358925	Gm25259	-
chr17	69967072	69971073	Dlgap1	+
chr5	147397553	147401554	Gm26597	+
chr13	73845631	73849632	Nkd2	-
chr15	74561820	74565821	Gm26117	+
chr4	45182874	45186875	Frmpd1	+
chr17	57103384	57107385	Tnfsf9	+
chr17	24349029	24353030	Abca17	-
chr17	24349949	24353950	Abca3	+
chr9	52677429	52681430	AI593442	-
chr4	129134998	129138999	Fndc5	+
chr4	135684286	135688287	Ifnlr1	+
chr10	121639587	121643588	D930020B18Rik	+
chr12	111906055	111910056	Ppp1r13b	-
chr9	116173363	116177364	Tgfbr2	-
chr12	75733729	75737730	Sgpp1	-
chr12	30882321	30886322	Fam150b	+
chr11	70457432	70461433	Zmynd15	+
chr9	14379242	14383243	Endod1	-
chr3	109338652	109342653	Vav3	+
chr3	152264320	152268321	Nexn	-
chr4	155767968	155771969	Gm26840	+
chr1	184881218	184885219	C130074G19Rik	-
chr11	32345819	32349820	Sh3pxd2b	+
chr4	129103547	129107548	Tmem54	+
chr1	37718085	37722086	2010300C02Rik	-
chr4	41637377	41641378	Gm12406	+
chr10	13472396	13476397	Phactr2	-
chr15	89384826	89388827	Klhdc7b	+
chr6	110643580	110647581	Grm7	+
chr6	110643916	110647917	Gm20387	-
chr7	89515586	89519587	Prss23	-
chr6	54427602	54431603	Wipf3	+
chr3	53039527	53043528	Lhfp	+
chr19	45044614	45048615	Pdzd7	-
chr1	155810883	155814884	Qsox1	-
chr12	49399276	49403277	Gm9804	+
chr14	101727956	101731957	Lmo7	+
chr10	22156585	22160586	H60b	+
chr3	105702598	105706599	Fam212b	+
chr17	46485675	46489676	Ttbk1	-
chr2	155379058	155383059	Trp53inp2	+
chr3	98380480	98384481	Zfp697	+
chr1	91457330	91461331	Per2	-
chr14	70287449	70291450	Ppp3cc	-
chr5	100717716	100721717	Hpse	-
chr2	13791808	13795809	St8sia6	-
chr10	22156568	22160569	Raet1e	+
chr14	101727814	101731815	Gm9922	-
chr1	180481504	180485505	6330403A02Rik	-
chr15	90677432	90681433	Cpne8	-
chr3	36688167	36692168	Trpc3	-
chr11	49899834	49903835	Rasgef1c	+
chr16	97354727	97358728	Bace2	+
chr4	41729142	41733143	Arid3c	-
chr15	7395896	7399897	Gm16029	+
chr15	7396395	7400396	Egflam	-
chr2	31885290	31889291	Lamc3	+
chr5	142700100	142704101	Slc29a4	+
chr9	103006488	103010489	Slco2a1	+
chr3	159837736	159841737	Wls	+
chr17	74045916	74049917	Srd5a2	-
chr15	97245287	97249288	Amigo2	-
chr16	20239358	20243359	Map6d1	-
chr19	24029019	24033020	Fam189a2	-
chr2	50064428	50068429	Lypd6	+
chr4	136421523	136425524	Htr1d	+
chr13	51169024	51173025	Nxnl2	+
chr1	166378493	166382494	Gm15853	-
chr15	97245106	97249107	Pced1b	+
chr4	4136819	4140820	Penk	-
chr9	110241782	110245783	Cspg5	+
chr9	37550904	37554905	Nrgn	-
chr3	28779108	28783109	1700112D23Rik	-
chr6	21213502	21217503	Kcnd2	+
chr6	115359220	115363221	Pparg	+
chr6	54428221	54432222	9130019P16Rik	-
chr7	30532180	30536181	Arhgap33	-
chr7	99533465	99537466	Arrb1	+
chr7	126948562	126952563	Sez6l2	+
chr6	51430669	51434670	Nfe2l3	+
chr6	113469426	113473427	Il17rc	+
chr19	45045575	45049576	Sfxn3	+
chr5	35891318	35895319	Afap1	+
chr13	54747874	54751875	Gprin1	-
chr4	4136320	4140321	A830012C17Rik	+
chr3	146218960	146222961	Lpar3	+
chr18	5589859	5593860	Zeb1	+
chr12	45072493	45076494	Stxbp6	-
chr4	70532995	70536996	Megf9	-
chr2	148393376	148397377	Sstr4	+
chr11	95223632	95227633	Gm11515	-
chr1	189341832	189345833	Kcnk2	-
chr8	3277617	3281618	Insr	-
chr18	5591505	5595506	Gm10125	-
chr4	150085364	150089365	Gpr157	+
chr2	32739016	32743017	6330409D20Rik	-
chr19	38123321	38127322	Rbp4	-
chr3	28779310	28783311	Eif5a2	+
chr3	95902691	95906692	Car14	-
chr7	135535823	135539824	Ptpre	+
chr3	40742494	40746495	Hspa4l	+
chr11	84067261	84071262	Dusp14	-
chr9	108690142	108694143	Prkar2a	+
chr1	165706094	165710095	Rcsd1	-
chr15	43168818	43172819	Rspo2	-
chr3	27936694	27940695	Pld1	+
chr13	56436354	56440355	Slc25a48	+
chr5	100157808	100161809	Tmem150c	-
chr4	46534141	46538142	Trim14	-
chr7	27445977	27449978	Blvrb	+
chr2	180497975	180501976	Ntsr1	+
chr9	114055353	114059354	Susd5	+
chr1	84694221	84698222	Dner	-
chr13	9763321	9767322	Zmynd11	-
chr15	91047948	91051949	Kif21a	-
chr2	31948259	31952260	Aif1l	+
chr1	132066062	132070063	Mfsd4	-
chr10	78350489	78354490	Agpat3	-
chr7	46097897	46101898	Kcnj11	-
chr2	79451984	79455985	Gm26755	+
chr5	98852438	98856439	Bmp3	+
chr1	9796129	9800130	Sgk3	+
chr4	47089908	47093909	Galnt12	+
chr2	181696442	181700443	4930526D03Rik	-
chr11	109720279	109724280	Fam20a	-
chr19	38479108	38483109	Plce1	+
chr1	42950871	42954872	Gpr45	+
chr8	40860395	40864396	Slc7a2	+
chr8	119633680	119637681	Kcng4	-
chr10	3364149	3368150	Ppp1r14c	+
chr15	100597984	100601985	Pou6f1	-
chr18	37516352	37520353	Pcdhb22	+
chr11	94934223	94938224	Col1a1	+
chr6	38661068	38665069	Clec2l	+
chr1	105354006	105358007	Gm17634	+
chr14	57695808	57699809	Gm26440	+
chr7	24609327	24613328	Phldb3	+
chr4	41638324	41642325	Enho	-
chr15	83524861	83528862	Bik	+
chr1	42951138	42955139	Gpr45_r1	+
chr17	24687955	24691956	Syngr3	-
chr18	22342882	22346883	Asxl3	+
chr12	29936035	29940036	Pxdn	+
chr5	123506394	123510395	Gm15751	+
chr10	26076254	26080255	Gm9767	+
chr2	32379938	32383939	1110008P14Rik	-
chr4	132046177	132050178	Gm13063	+
chr4	46533900	46537901	Gm16731	+
chr6	142569356	142573357	Kcnj8	-
chr1	84933125	84937126	Slc16a14	-
chr13	30747225	30751226	Irf4	+
chr19	56395128	56399129	Casp7	+
chr4	137662725	137666726	Rap1gap	+
chr7	57588517	57592518	Gabrb3	+
chr16	30281256	30285257	Lrrc15	-
chr10	3365135	3369136	Gm26752	-
chr9	66067731	66071732	Snx22	-
chr4	21929328	21933329	Faxc	+
chr7	131964459	131968460	Gpr26	+
chr1	75358328	75362329	Des	+
chr5	147955166	147959167	Gm15721	-
chr2	93461140	93465141	Cd82	-
chr3	75954949	75958950	Golim4	-
chr14	57696012	57700013	Gm20430	+
chr4	148285965	148289966	Ptchd2	-
chr7	27445686	27449687	Sptbn4	-
chr15	91571261	91575262	Slc2a13	-
chr9	96629617	96633618	Rasa2	-
chr7	109863679	109867680	Scube2	-
chr18	52765708	52769709	Sncaip	+
chr7	24635916	24639917	Gm26550	-
chr2	145165753	145169754	Slc24a3	+
chr4	126531472	126535473	Ago4	-
chr18	9705647	9709648	Colec12	+
chr18	44659664	44663665	A930012L18Rik	+
chr18	86392951	86396952	Neto1	+
chr11	53455204	53459205	Shroom1	+
chr7	142371753	142375754	Ifitm10	-
chr2	178116974	178120975	Phactr3	+
chr11	58959811	58963812	Gm12260	+
chr1	166407863	166411864	Pogk	-
chr6	29505724	29509725	Gm26627	+
chr1	105354710	105358711	Rnf152	-
chr13	46416299	46420300	Rbm24	+
chr5	33102218	33106219	Slc5a1	+
chr13	92129656	92133657	Rasgrf2	-
chr6	146500223	146504224	Itpr2	-
chr7	30360772	30364773	Lrfn3	-
chr5	147955319	147959320	Mtus2	+
[truncated: 1,099 more rows]
