# Supplementary material for: Bivalent promoter hypermethylation in cancer is linked to the H327me3/H3K4me3 ratio in embryonic stem cells
Source: BMC Biol. 2020 Mar 4;18:25. doi: 10.1186/s12915-020-0752-3 (PMC7057567; doi:10.1186/s12915-020-0752-3)
Supplement: Supplementary file 10 — Table S2. This additional table contains: human hiBiv and loBiv genomic coordinates, strand and neighbouring gene. [file 12915_2020_752_MOESM10_ESM.xlsx]

## Sheet: Annotation_of_hiBiv_human
Additional file 10 Table S2
Chromosome	Start	Stop	Nearest_gene	Strand
chr17	50559067	50563068	CACNA1G	+
chr7	97003547	97007548	DLX6	+
chr6	50816722	50820723	TFAP2B	+
chr6	50711827	50715828	TFAP2D	+
chr19	12993607	12997608	NFIX	+
chr1	18629005	18633006	PAX7	+
chr5	150187956	150191957	SLC6A7	+
chrX	150359435	150363422	MAMLD1	+
chr5	51381086	51385087	ISL1	+
chr11	118604439	118608440	PHLDB1	+
chr11	129373939	129377940	BARX2	+
chr10	114042046	114046047	ADRB1	+
chr11	31810390	31814391	RCN1	+
chr6	1608445	1612446	FOXC1	+
chr5	123087120	123091121	PRDM6	+
chr4	41357606	41361607	LIMCH1	+
chr9	974963	978964	DMRT3	+
chr17	9019541	9023542	NTN1	+
chr10	49607094	49611095	CHAT	+
chr17	47731243	47735244	TBX21	+
chr10	100733602	100737603	PAX2	+
chr10	22343469	22347470	SPAG6	+
chr1	3650519	3654520	TP73	+
chr1	39690181	39694182	PPIE	+
chr20	56627301	56631302	TFAP2C	+
chr20	2690877	2694878	EBF4	+
chr3	184378072	184382073	CHRD	+
chr5	146337023	146341024	POU4F3	+
chr8	26512274	26516275	DPYSL2	+
chr10	93071474	93075475	CYP26A1	+
chr11	2138500	2142501	IGF2-AS	+
chr22	29478229	29482230	NEFH	+
chr22	29718083	29722084	CABP7	+
chr20	38722461	38726462	SLC32A1	+
chr13	49218337	49222338	MLNR	+
chr13	21669382	21673383	FGF9	+
chr16	67161384	67165385	HSF4	+
chr16	86508526	86512527	FOXF1	+
chr19	10287980	10291981	ICAM5	+
chr19	18605429	18609430	TMEM59L	+
chr7	27240544	27244545	EVX1	+
chr10	8051603	8055604	GATA3	+
chr10	101127499	101131500	TLX1	+
chr10	101059840	101063841	KAZALD1	+
chr17	17679472	17683473	RAI1	+
chr17	49966969	49970970	DLX4	+
chr11	114057592	114061593	ZBTB16	+
chr11	16611131	16615132	C11orf58	+
chr12	80705497	80709498	MYF6	+
chr12	1527890	1531891	WNT5B	+
chr12	130160458	130164459	FZD10	+
chr12	106580906	106584907	RFX4	+
chr6	108164057	108168058	NR2E1	+
chr3	128999628	129003629	EFCC1	+
chr2	74511462	74515463	TLX2	+
chr2	63048056	63052057	OTX1	+
chr2	218857820	218861821	WNT6	+
chr2	70898589	70902590	VAX2	+
chr1	170660727	170664728	PRRX1	+
chr1	35571369	35575370	TFAP2E	+
chr1	213981180	213985181	PROX1	+
chr13	57629809	57633810	PCDH17	+
chr1	231160111	231164112	TRIM67	+
chr18	57433684	57437685	ONECUT2	+
chr14	74237471	74241472	VSX2	+
chr10	99530932	99534933	NKX2-3	+
chr5	174722532	174726533	MSX2	+
chr11	128889355	128893356	KCNJ5	+
chr10	23692745	23696746	KIAA1217	+
chr17	61397895	61401896	TBX2	+
chr17	61450403	61454404	TBX4	+
chr1	180228285	180232286	LHX4	+
chr5	76081171	76085172	SV2C	+
chr7	8431954	8435955	NXPH1	+
chr12	53936750	53940751	HOXC13	+
chr12	48976614	48980615	WNT1	+
chr17	14299082	14303083	HS3ST3B1	+
chr9	132580184	132584185	BARHL1	+
chr20	21703658	21707659	PAX1	+
chr19	16322816	16326817	KLF2	+
chr2	176186578	176190579	HOXD1	+
chr2	176134611	176138612	HOXD3	+
chr2	176120359	176124360	HOXD9	+
chr2	176090890	176094891	HOXD13	+
chr15	40927339	40931340	DLL4	+
chr11	17717567	17721568	MYOD1	+
chr9	130662593	130666594	PRDM12	+
chr19	47017819	47021820	NPAS1	+
chr18	79393855	79397856	NFATC1	+
chr18	59218167	59222168	GRP	+
chr4	54227096	54231097	PDGFRA	+
chr12	49291251	49295252	PRPH	+
chr12	57736012	57740013	TSPAN31	+
chr12	57617526	57621527	SLC26A10	+
chr12	49537156	49541157	KCNH3	+
chr2	72914259	72918260	EMX1	+
chr16	67157930	67161931	FBXL8	+
chr2	218878362	218882363	WNT10A	+
chr12	94146722	94150723	PLXNC1	+
chr2	161414093	161418094	TBR1	+
chr1	220876356	220880357	HLX	+
chr10	26214306	26218307	GAD2	+
chr9	97981360	97985361	ANP32B	+
chr9	126612442	126616443	LMX1B	+
chr9	839689	843690	DMRT1	+
chr6	389738	393739	IRF4	+
chr6	1387833	1391834	FOXF2	+
chr15	41491392	41495393	ITPKA	+
chr15	45127932	45131933	DUOX1	+
chr2	44939762	44943763	SIX3	+
chr4	80264598	80268599	FGF5	+
chr12	71437769	71441770	LGR5	+
chr12	102955685	102959686	ASCL1	+
chr13	27918019	27922020	PDX1	+
chr14	37593846	37597847	TTC6	+
chr14	38205998	38209999	SSTR1	+
chr15	45112320	45116321	DUOXA2	+
chr18	902942	906943	ADCYAP1	+
chr18	22167442	22171443	GATA6	+
chr17	4738023	4742024	ZMYND15	+
chr19	3357562	3361563	NFIC	+
chr1	3067167	3071168	PRDM16	+
chr1	179741162	179745163	FAM163A	+
chr1	197909906	197913907	LHX9	+
chr2	20664663	20668664	GDF7	+
chr2	98344154	98348155	CNGA3	+
chr2	161422331	161426332	SLC4A10	+
chr2	172082739	172086740	DLX1	+
chr4	20251259	20255260	SLIT2	+
chr3	184228428	184232429	VWA5B2	+
chr6	127116603	127120604	RSPO3	+
chr4	146636892	146640893	POU4F2	+
chr11	128684534	128688535	FLI1	+
chr11	13960366	13964367	SPON1	+
chr4	80181878	80185879	PRDM8	+
chr3	147391421	147395422	ZIC1	+
chr2	111117377	111121378	BCL2L11	+
chr6	7724796	7728797	BMP6	+
chr11	124863385	124867386	ROBO3	+
chr11	124737845	124741846	NRGN	+
chr15	100917214	100921215	LRRK1	+
chr1	228005050	228009051	WNT3A	+
chr8	98425021	98429022	KCNS2	+
chr7	91262467	91266468	FZD1	+
chr21	36697132	36701133	SIM2	+
chr1	203303490	203307491	BTG2	+
chr15	76334723	76338724	ISL2	+
chr1	156918649	156922650	LRRC71	+
chr1	75126433	75130434	LHX8	+
chr2	222296146	222300147	CCDC140	+
chr2	222422516	222426517	SGPP2	+
chr2	120344142	120348143	INHBB	+
chr4	4857665	4861666	MSX1	+
chr1	154500218	154504219	TDRD10	+
chr4	144644020	144648021	HHIP	+
chr6	1310439	1314440	FOXQ1	+
chr5	171307283	171311284	TLX3	+
chr8	54455934	54459935	SOX17	+
chr8	98942402	98946403	OSR2	+
chr11	20597399	20601400	SLC6A5	+
chr11	20667570	20671571	NELL1	+
chr16	66425296	66429297	BEAN1	+
chr12	57473444	57477445	MARS	+
chr10	23190326	23194327	PTF1A	+
chr10	22319210	22323211	BMI1	+
chr8	22154912	22158913	SFTPC	+
chr8	22162735	22166736	BMP1	+
chr2	85749343	85753344	ATOH8	+
chr3	137762736	137766737	SOX14	+
chr1	155125459	155129460	EFNA1	+
chr6	117263557	117267558	VGLL2	+
chr2	176097729	176101730	HOXD12	+
chr10	117540443	117544444	EMX2	+
chr5	3594053	3598054	IRX1	+
chr3	129972304	129976305	TRH	+
chr17	81397739	81401740	RP11-1055B8.7	+
chr2	218957654	218961655	CDK5R2	+
chr20	64047835	64051836	TCEA2	+
chr20	20366120	20370121	INSM1	+
chr3	158103854	158107855	RSRC1	+
chrX	118972617	118976618	LONRF3	+
chr5	93581336	93585337	NR2F1	+
chr2	176127693	176131694	HOXD8	+
chr14	28763843	28767844	FOXG1	+
chr18	12252318	12256319	CIDEA	+
chr16	86574367	86578368	FOXL1	+
chr16	86565250	86569251	FOXC2	+
chr9	137136389	137140390	GRIN1	+
chr17	2052153	2056154	HIC1	+
chr12	49344916	49348917	DNAJC22	+
chr9	97851253	97855254	FOXE1	+
chr4	54097522	54101523	GSX2	+
chr12	53992894	53996895	HOXC9	+
chr8	64578256	64582257	BHLHE22	+
chr7	136866668	136870669	CHRM2	+
chr12	128265402	128269403	TMEM132C	+
chr17	34578748	34582749	TMEM132E	+
chr1	100536136	100540137	GPR88	+
chr8	142447429	142451430	BAI1	+
chr12	57214794	57218795	NXPH4	+
chr11	64289301	64293302	KCNK4	+
chr3	184559783	184563784	EPHB3	+
chr17	76072793	76076794	GALR2	+
chr17	74933718	74937719	OTOP3	+
chr13	112065598	112069599	SOX1	+
chr17	74922274	74926275	OTOP2	+
chr11	32433517	32437518	WT1-AS	+
chr8	52936430	52940431	NPBWR1	+
chr22	19754702	19758703	TBX1	+
chr21	33068143	33072144	OLIG1	+
chr11	120208766	120212767	OAF	+
chr14	60506950	60510951	SIX6	+
chr6	98832703	98836704	POU3F2	+
chr15	96323937	96327938	NR2F2	+
chr12	5430111	5434112	NTF3	+
chr10	93564664	93568665	FFAR4	+
chr1	47434016	47438017	FOXD2	+
chr10	127735234	127739235	FOXI2	+
chr1	47414071	47418072	FOXE3	+
chr14	28770703	28774704	C14orf23	+
chr17	61409750	61413751	C17orf82	+
chr1	6422787	6426788	ESPN	+
chr19	29524498	29528499	VSTM2B	+
chr10	93059263	93063264	CYP26C1	+
chr1	922879	926880	SAMD11	+
chr10	49608300	49612301	SLC18A3	+
chr4	185016840	185020841	HELT	+
chr11	17349725	17353726	NCR3LG1	+
chr7	5417845	5421846	AC092171.2	+
chr10	123133961	123137962	HMX3	+
chr15	67817703	67821704	SKOR1	+
chr10	123146121	123150122	HMX2	+
chr1	110148485	110152486	SLC6A17	+
chr14	101559350	101563351	DIO3	+
chr12	54014930	54018931	HOXC4	+
chrM	12745	16569	MT-CYB	+
chrM	10335	14336	MT-ND5	+
chr14	36655567	36659568	PAX9	+
chrM	8057	12058	MT-ND3	+
chrM	8758	12759	MT-ND4	+
chr2	104853510	104857511	POU3F3	+
chr5	132811340	132815341	SOWAHA	+
chr11	43579393	43583394	MIR129-2	+
chr13	112050077	112054078	SNORD44	+
chr1	23368253	23372254	Y_RNA	+
chr22	19720944	19724945	GP1BB	+
chr6	147506926	147510927	SAMD5	+
chr2	170713350	170717351	SP5	+
chr9	77017654	77021655	FOXB2	+
chr16	56667813	56671814	MT1H	+
chr16	56641704	56645705	MT1DP	+
chr16	56636665	56640666	MT1A	+
chr16	56630232	56634233	MT1M	+
chr21	33023844	33027845	OLIG2	+
chr4	2416973	2420974	RP11-503N18.1	+
chr3	138945233	138949234	C3orf72	+
chr16	176553	180554	Y_RNA	+
chr8	64377148	64381149	MIR124-2	+
chr15	89366016	89370017	MIR9-3	+
chrM	8403	12404	MT-TR	+
chrM	10136	14137	MT-TH	+
chrM	10205	14206	MT-TS2	+
chrM	10264	14265	MT-TL2	+
chrM	8468	12469	MT-ND4L	+
chr14	105484316	105488317	CRIP1	+
chr5	43039574	43043575	AC025171.1	+
chr17	81802131	81806132	GCGR	+
chr2	174332945	174336946	SP9	+
chr7	155380075	155384076	AC008060.7	+
chr11	64298390	64302391	TEX40	+
chr15	96331260	96335261	MIR1469	+
chrX	40007275	40011276	AC092198.1	+
chr2	219000214	219004215	AC097468.4	+
chr5	135031279	135035280	CTC-349C3.1	+
chr13	112105118	112109119	LINC00403	+
chr9	21965137	21969138	C9orf53	+
chr12	119591458	119595459	TMEM233	+
chr2	44952663	44956664	AC012354.6	+
chr20	21395817	21399818	RP11-227D2.3	+
chr1	47223796	47227797	RP1-18D14.7	+
chr20	57264796	57268797	RP4-813D12.3	+
chr2	176175716	176179717	AC009336.24	+
chr7	155508282	155512283	AC008060.5	+
chr2	98344994	98348995	AC092675.4	+
chr10	99525080	99529081	RP11-129J12.1	+
chr7	15686377	15690378	AC005550.4	+
chr17	48721167	48725168	PRAC2	+
chr6	10407339	10411340	TFAP2A-AS1	+
chr17	48541550	48545551	HOXB-AS1	+
chr10	27742785	27746786	RP11-360I20.2	+
chr9	124008529	124012530	RP11-85O21.4	+
chr2	174324026	174328027	AC018470.4	+
chr4	108165524	108169525	LEF1-AS1	+
chr10	8049540	8053541	RP11-379F12.4	+
chr7	19110473	19114474	AC003986.6	+
chr2	38073647	38077649	CYP1B1-AS1	+
chr7	27093646	27097647	HOTAIRM1	+
chr2	238846031	238850032	TWIST2	+
chr2	236165446	236169447	AC079135.1	+
chr2	181681112	181685113	AC013733.3	+
chr9	93953596	93957597	RP11-231K24.2	+
chr10	69573806	69577807	RP11-343J3.2	+
chr7	19117932	19121933	AC003986.7	+
chr2	172101005	172105006	AC104801.1	+
chr4	173525269	173529270	HAND2-AS1	+
chr10	75399000	75403001	ZNF503-AS2	+
chr2	222316274	222320275	AC010980.2	+
chr2	70885870	70889871	AC007040.5	+
chr2	144516096	144520097	ZEB2-AS1	+
chr17	79808678	79812679	AC100791.2	+
chr3	137769948	137773949	RP11-2A4.3	+
chr7	5417826	5421827	AC093620.5	+
chr7	157008804	157012805	MNX1-AS1	+
chr7	27196574	27200575	HOTTIP	+
chr3	128487211	128491212	RP11-475N22.4	+
chr5	159098482	159102483	RP11-175K6.1	+
chr5	88674217	88678219	CTC-467M3.1	+
chr5	73444356	73448359	RP11-79P5.2	+
chr17	49994888	49998889	RP11-1094H24.3	+
chr5	37838437	37842438	GDNF-AS1	+
chr8	10727313	10731314	CTD-2135J3.3	+
chr5	50967659	50971660	CTD-2089N3.3	+
chr1	23366996	23370997	C1orf213	+
chr5	1881965	1885966	CTD-2194D22.3	+
chr4	41748344	41752345	RP11-227F19.2	+
chr5	1885331	1889332	CTD-2194D22.4	+
chr4	112513384	112517385	RP11-402J6.1	+
chr11	124757128	124761129	RP11-677M14.3	+
chr4	41746292	41750293	RP11-227F19.1	+
chr5	88690650	88694651	CTC-467M3.2	+
chr12	54124097	54128098	RP11-834C11.4	+
chr5	43016428	43020429	CTD-2035E11.3	+
chr5	55231933	55235934	RP11-506H20.1	+
chr5	73449497	73453498	RP11-79P5.7	+
chr2	161422014	161426015	AC009487.5	+
chr8	22688149	22692150	RP11-459E5.1	+
chr8	23705140	23709141	RP11-175E9.1	+
chr14	36517277	36521278	NKX2-1-AS1	+
chr7	27127976	27131977	HOXA-AS3	+
chr11	64033969	64037970	RP11-21A7A.2	+
chr11	62543998	62547999	RP11-864I4.4	+
chr11	64289721	64293722	RP11-783K16.10	+
chr14	105485198	105489199	CRIP1	+
chr12	49088207	49092208	RP11-386G11.8	+
chr2	74500594	74504595	LBX2-AS1	+
chr12	48996366	49000367	RP11-386G11.5	+
chr12	113470002	113474003	RP11-82C23.2	+
chr20	21509446	21513447	NKX2-2-AS1	+
chr12	48993149	48997150	RP11-386G11.3	+
chr1	110080687	110084688	RP4-773N10.6	+
chr14	60638729	60642730	RP11-1042B17.5	+
chr15	96352236	96356237	RP11-522B15.3	+
chr15	67830724	67834725	RP11-34F13.3	+
chr15	37097338	37101339	RP11-128A17.1	+
chr16	54932912	54936913	CTD-3032H12.2	+
chr12	54017909	54021910	AC012531.25	+
chr13	27951525	27955526	LINC00543	+
chr19	49421748	49425749	CTD-3148I10.1	+
chr17	79798597	79802598	RP11-353N14.1	+
chr16	55330354	55334355	RP11-26L20.4	+
chr4	146637260	146641261	AC093887.1	+
chr17	15259014	15263015	RP11-849N15.1	+
chr16	67161384	67165385	RP11-5A19.5	+
chr18	57433820	57437821	AC090340.1	+
chr19	1746055	1750056	AC005256.1	+
chr17	76138555	76142556	RNF157-AS1	+
chr17	68196920	68200921	LOC440461	+
chr15	96359257	96363258	AC087477.1	+
chr16	86284426	86288427	RP11-514D23.1	+
chr16	1979631	1983632	AC005606.1	+
chr15	76341641	76345642	RP11-685G9.4	+
chr3	43994895	43998896	RP4-555D20.3	+
chr9	95512044	95516045	RP11-435O5.4	+
chr13	78594128	78598129	RP11-52L5.6	+
chr8	98941594	98945595	RP11-44N12.5	+
chr20	62475869	62479870	RP13-379O24.3	+
chr2	74499716	74503717	RP11-523H20.3	+
chr20	63007382	63011383	RP11-305P22.9	+
chr3	27710909	27714910	RP11-222K16.2	+
chr10	22330403	22334404	RP11-573G6.9	+
chr9	128389460	128393461	RP11-339B21.11	+
chr10	75407156	75411157	RP11-399K21.14	+
chr12	54015109	54019110	RP11-834C11.14	+
chr12	54051876	54055877	HOXC4	+
chr2	72146038	72150039	CYP26B1	-
chrX	25013948	25017949	ARX	-
chr19	18605741	18609742	CRLF1	-
chr11	31815961	31819963	PAX6	-
chr11	124750238	124754239	VSIG2	-
chr20	54171973	54175974	CYP24A1	-
chr22	50528056	50532057	TYMP	-
chr1	156857018	156861019	INSRR	-
chr11	44308166	44312167	ALX4	-
chr15	79088773	79092774	RASGRF1	-
chr15	41511887	41515888	LTK	-
chr22	19148283	19152284	GSC2	-
chr17	49993224	49997225	DLX3	-
chr5	135032813	135036814	PITX1	-
chr1	6422670	6426671	HES2	-
chr17	76584956	76588957	ST6GALNAC2	-
chr4	5891058	5895059	CRMP1	-
chr4	6561600	6565601	PPP2R2C	-
chr6	108163854	108167855	OSTM1	-
chr11	101128524	101132525	PGR	-
chr3	169661618	169665619	MECOM	-
chr11	76208736	76212737	WNT11	-
chr12	27970705	27974706	PTHLH	-
chr12	113470280	113474281	LHX5	-
chr12	114406442	114410443	TBX5	-
chr1	118987556	118991557	TBX15	-
chr10	98028828	98032829	CRTAC1	-
chr22	39242751	39246752	PDGFB	-
chr14	88324907	88328908	KCNK10	-
chr20	25080360	25084361	VSX1	-
chr20	57264629	57268630	BMP7	-
chr16	67158298	67162299	TRADD	-
chr16	49279831	49283832	CBLN1	-
chr8	98940827	98944828	STK3	-
chr19	10418121	10422122	CDC37	-
chr19	47417523	47421524	MEIS3	-
chr19	18789314	18793315	COMP	-
chr7	97023097	97027098	DLX5	-
chr7	117321289	117325290	WNT2	-
chr7	27093996	27097997	HOXA1	-
chr7	27150581	27154582	HOXA3	-
chr7	27141668	27145669	HOXA5	-
chr7	27148603	27152604	HOXA6	-
chr7	27198106	27202107	HOXA13	-
chr7	15684812	15688813	MEOX2	-
chr9	122227626	122231627	LHX6	-
chr9	136203109	136207110	LHX3	-
chr10	101774097	101778098	FGF8	-
chr10	102239474	102243475	PITX3	-
chr10	129961841	129965842	EBF3	-
chr17	30234002	30238003	SLC6A4	-
chr4	41746970	41750971	PHOX2B	-
chr4	13543050	13547051	NKX3-2	-
chr11	20158613	20162614	DBX1	-
chr11	68842410	68846411	CPT1A	-
chr11	14970354	14974355	CALCA	-
chr6	75204051	75208052	COL12A1	-
chr6	37697306	37701307	MDGA1	-
chr6	100462929	100466930	SIM1	-
chr6	165984603	165988604	PDE10A	-
chr6	84762519	84766520	TBX18	-
chr5	154476264	154480265	HAND1	-
chr5	1885236	1889237	IRX4	-
chr3	129000690	129004691	KIAA1257	-
chr2	172100900	172104901	DLX2	-
chr1	3650761	3654762	WRAP73	-
chr1	68231120	68235121	WLS	-
chr1	39670038	39674039	NT5C1A	-
chr1	39689689	39693690	HPCAL4	-
chr2	199469266	199473267	SATB2	-
chr3	196967060	196971061	PIGZ	-
chr13	20230395	20234396	GJB6	-
chr3	172446456	172450457	GHSR	-
chr7	27155936	27159937	HOXA7	-
chr7	19115672	19119673	TWIST1	-
chr9	34588123	34592124	CNTFR	-
chr10	69571238	69575239	NEUROG3	-
chrX	104252933	104256934	ESX1	-
chr16	56666065	56670066	MT1G	-
chr1	156428701	156432702	C1orf61	-
chr20	63005035	63009036	BHLHE23	-
chr2	113276950	113280951	PAX8	-
chr20	22583455	22587456	FOXA2	-
chr20	21396028	21400029	NKX2-4	-
chr20	21512026	21516027	NKX2-2	-
chrX	72305187	72309188	CITED1	-
chr1	23367442	23371443	ZNF436	-
chr14	60656259	60660260	SIX1	-
chr12	71439898	71443899	TSPAN8	-
chr16	703829	707830	FBXL16	-
chr14	24333093	24337094	ADCY4	-
chr14	37598040	37602041	FOXA1	-
chr17	76139299	76143300	FOXJ1	-
chr10	133334971	133338972	CALY	-
chr7	157008651	157012652	MNX1	-
chr20	62473970	62477971	GATA5	-
chr17	44966071	44970072	C1QL1	-
chr9	93953372	93957373	BARX1	-
chr14	94768225	94772226	GSC	-
chr18	59272086	59276087	RAX	-
chr12	114682164	114686165	TBX3	-
chr12	116879441	116883442	HRK	-
chr2	73291705	73295706	EGR4	-
chr2	222296996	222300997	PAX3	-
chr13	52846640	52850641	PCDH8	-
chr14	36580607	36584608	NKX2-8	-
chr14	36519149	36523150	NKX2-1	-
chr9	98707197	98711198	GABBR2	-
chr6	10417659	10421660	TFAP2A	-
chr4	108166956	108170957	LEF1	-
chr12	48002486	48006487	COL2A1	-
chr12	49092819	49096820	DHH	-
chr15	45127938	45131939	DUOXA1	-
chr15	45112344	45116345	DUOX2	-
chr17	79799683	79803684	CBX8	-
chr17	82332074	82336075	SECTM1	-
chr17	79837429	79841430	CBX4	-
chr19	49421441	49425442	PTH2	-
chr1	50421500	50425501	DMRTA2	-
chr1	90715237	90719238	BARHL2	-
chr2	19356653	19360654	OSR1	-
chr4	82796857	82800858	SCD5	-
chr7	155531862	155535863	CNPY1	-
chr10	117136301	117140302	VAX1	-
chr10	132784052	132788053	NKX6-2	-
chr11	75428629	75432630	KLHL35	-
chr11	124760290	124764291	ESAM	-
chr20	46306498	46310499	CDH22	-
chr10	27744060	27748061	MKX	-
chr13	78601538	78605539	POU4F1	-
chr5	55231680	55235681	CCNO	-
chr3	62372324	62376325	FEZF2	-
chr3	13878121	13882122	WNT7A	-
chr20	25056980	25060981	ACSS1	-
chr17	52158017	52162018	CA10	-
chr1	110068700	110072701	ALX3	-
chr8	96158792	96162793	GDF6	-
chr1	26044133	26048134	SLC30A2	-
chr17	48720522	48724523	PRAC1	-
chr16	67391535	67395536	TPPP3	-
chr4	2416663	2420664	ZFYVE28	-
chr17	1227021	1231022	ABR	-
chr21	44929989	44933990	ITGB2	-
chr3	46880169	46884170	MYL3	-
chr17	74859504	74863506	GRIN2C	-
chr17	4737922	4741923	CXCL16	-
chr1	47230220	47234221	TAL1	-
chr1	13512048	13516049	LRRC38	-
chr1	92484876	92488877	GFI1	-
chr1	165354715	165358716	LMX1A	-
chr2	80302749	80306750	LRRTM1	-
chr2	181678876	181682877	NEUROD1	-
chr2	118845678	118849679	EN1	-
chr2	218983657	218987658	FEV	-
chr2	218991421	218995422	CRYBA2	-
chr2	219058467	219062468	IHH	-
chr3	27720715	27724716	EOMES	-
chr4	84496450	84500451	NKX6-1	-
chr2	27306445	27310446	UCN	-
chr1	37032129	37036130	GRIK3	-
chr4	173528229	173532230	HAND2	-
chr5	159097761	159101762	EBF1	-
chr6	166166700	166170701	T	-
chr7	35252147	35256148	TBX20	-
chr7	155810273	155814274	SHH	-
chr8	113435099	113439100	CSMD3	-
chrX	100408273	100412274	PCDH19	-
chrX	137029674	137033675	GPR101	-
chr11	72243664	72247665	PHOX2A	-
chr13	20190898	20194899	GJB2	-
chr13	27969139	27973140	CDX2	-
chr10	49393451	49397452	DRGX	-
chr10	75399906	75403907	ZNF503	-
chr11	8266716	8270717	LMO1	-
chr15	55741090	55745091	PRTG	-
chr15	89749310	89753311	MESP1	-
chr8	22155084	22159085	LGI3	-
chr2	236166369	236170370	GBX2	-
chr5	37837686	37841687	GDNF	-
chr3	158104503	158108504	SHOX2	-
chr4	824198	828199	CPLX1	-
chr22	27799498	27803499	MN1	-
chr1	37632923	37636924	RSPO1	-
chr1	154500113	154504114	SHE	-
chr8	139701056	139705057	KCNK9	-
chr15	83282714	83286715	BNC1	-
chr15	52789076	52793077	ONECUT1	-
chr12	48969763	48973764	WNT10B	-
chr2	45007430	45011431	SIX2	-
chr8	144334281	144338282	SCRT1	-
chr17	48624477	48628478	HOXB9	-
chr17	80475843	80479844	NPTX1	-
chr17	39607777	39611778	NEUROD2	-
chr11	75667120	75671121	MAP6	-
chr5	77637688	77641689	OTP	-
chr12	102956410	102960411	PAH	-
chr10	99233862	99237863	HPSE2	-
chr2	176081913	176085914	EVX2	-
chr3	134649636	134653637	KY	-
chr3	147404860	147408861	ZIC4	-
chr21	44709580	44713581	TSPEAR	-
chr1	3066437	3070438	LINC00982	-
chr6	137492394	137496395	OLIG3	-
chr16	54284763	54288764	IRX3	-
chr5	43041170	43045171	ANXA2R	-
chr22	50530580	50534581	ODF3B	-
chr4	10455410	10459411	ZNF518B	-
chr8	143974734	143978735	PLEC	-
chr4	112514172	112518173	NEUROG2	-
chr8	71842468	71846469	MSC	-
chr17	8122092	8126093	HES7	-
chr3	128491185	128495186	GATA2	-
chr8	22691302	22695303	EGR3	-
chr2	74501316	74505317	LBX2	-
chr8	23704598	23708599	NKX2-6	-
chr13	35474695	35478696	MAB21L1	-
chr12	48997309	49001310	DDN	-
chr5	135533949	135537950	NEUROG1	-
chr17	74921256	74925257	USH1G	-
chr11	30015023	30019024	KCNA4	-
chr8	143428406	143432407	MAFA	-
chr10	86364493	86368494	GRID1	-
chr5	173233357	173237358	NKX2-5	-
chr21	41765106	41769107	RIPK4	-
chr11	2268952	2272953	ASCL2	-
chr3	138945140	138949141	FOXL2	-
chr5	73446525	73450528	AC099522.1	-
chr9	137168051	137172052	LRRC26	-
chr11	32433630	32437631	WT1	-
chr17	81959840	81963841	NOTUM	-
chr12	57238715	57242716	NDUFA4L2	-
chr9	95515057	95519058	PTCH1	-
chr17	2023345	2027346	RTN4RL1	-
chr11	69817024	69821025	FGF3	-
chr12	49335188	49339189	C1QL4	-
chr19	55440863	55444864	SHISA7	-
chr22	45975129	45979130	WNT7B	-
chr1	998172	1002173	HES4	-
chr2	181678665	181682666	CERKL	-
chr9	129176261	129180262	IER5L	-
chr10	127734705	127738706	AL391005.1	-
chr8	37964965	37968966	ADRB3	-
chr11	122979720	122983721	BSX	-
chr9	37032106	37036107	PAX5	-
chr1	217135755	217139756	ESRRG	-
chr20	64046760	64050761	ZNF512B	-
chr10	8051484	8055485	GATA3-AS1	-
chr17	34577369	34581370	C17orf102	-
chr7	27128799	27132800	HOXA4	-
chrM	12672	16569	MT-ND6	-
chr2	218999709	219003710	MIR375	-
chr17	49964176	49968177	RNU6-1313P	-
chr6	149921121	149925122	RAET1G	-
chr20	64047641	64051642	SOX18	-
chr20	40687240	40691241	MAFB	-
chr1	23422740	23426741	TCEA3	-
chr9	34626107	34630108	ARID3C	-
chr9	128391510	128395511	MIR219-2	-
chrM	12741	16569	MT-TE	-
chr12	130043057	130047058	RP11-474D1.3	-
chr15	82646861	82650862	CPEB1	-
chr18	47247183	47251184	SKOR2	-
chr4	8869817	8873818	HMX1	-
chr11	124841147	124845148	AP000866.1	-
chr4	54101656	54105657	AC110298.1	-
chr8	26043397	26047398	EBF2	-
chr2	170712567	170716568	AC007405.2	-
chr6	165986048	165990049	LINC00473	-
chr5	123088299	123092300	AC106786.1	-
chr2	161421577	161425578	AC009487.4	-
chr1	75131058	75135059	RP11-510C10.2	-
chr1	75130576	75134577	RP11-510C10.3	-
chr2	176186958	176190959	HOXD-AS1	-
chr21	36699564	36703565	AP000697.6	-
chr12	57617638	57621639	AC025165.8	-
chr9	126611700	126615701	RP11-123K19.1	-
chr1	46447704	46451705	RP5-1109J22.2	-
chr20	21104358	21108359	LINC00237	-
chr22	29476175	29480176	RFPL1S	-
chr7	35257729	35261730	AC009531.2	-
chr1	118999392	119003393	RP4-712E4.1	-
chr21	33069104	33073105	AP000282.2	-
chr6	133889936	133893937	RP3-323P13.2	-
chr6	10424176	10428177	RP1-290I10.3	-
chr13	112104882	112108883	LINC00404	-
chr2	104870595	104874596	AC018730.3	-
chr10	117543068	117547069	EMX2OS	-
chr1	213985630	213989631	PROX1-AS1	-
chr2	66438312	66442313	MEIS1-AS2	-
chr15	40280586	40284587	ANKRD63	-
chr2	45011668	45015669	AC093702.1	-
chr13	50123720	50127721	DLEU2	-
chr22	29717859	29721860	RP1-76B20.11	-
chr1	224614220	224618221	RP11-100E13.1	-
chr1	203303309	203307310	RP11-134P9.1	-
chr10	117167059	117171060	RP11-501J20.2	-
chr10	132782765	132786766	RP11-288G11.3	-
chr5	55225315	55229316	MCIDAS	-
chr22	41912566	41916567	SHISA8	-
chr2	218959903	218963904	AC097468.7	-
chrX	129955528	129959529	RP4-537K23.4	-
chr4	1404331	1408332	NKX1-1	-
chr2	170816037	170820038	AC007405.8	-
chr10	101129126	101133127	TLX1NB	-
chr2	44939873	44943874	SIX3-AS1	-
chr9	124007396	124011397	RP11-85O21.2	-
chr10	75429588	75433589	RP11-399K21.10	-
chr5	93583648	93587649	NR2F1-AS1	-
chr2	176135098	176139099	HOXD-AS2	-
chr1	47432641	47436642	FOXD2-AS1	-
chr13	94700862	94704863	LINC00391	-
chr1	118999405	119003406	RP4-712E4.2	-
chr22	29717714	29721715	RP1-76B20.12	-
chr2	104865496	104869497	AC018730.4	-
chr1	35575729	35579730	RP4-728D4.2	-
chr8	26512092	26516093	PNMA2	-
chr3	62367330	62371331	PTPRG-AS1	-
chr7	129783185	129787186	RP11-738B7.1	-
chr10	8051449	8055450	RP11-379F12.3	-
chr2	66439836	66443837	MEIS1-AS1	-
chr3	138942020	138946021	RP11-548O1.3	-
chr11	128684922	128688923	RP11-744N12.3	-
chr5	88689041	88693042	LINC00461	-
chr4	41880611	41884612	LINC00682	-
chr13	27919404	27923405	PDX1-AS1	-
chr15	96325361	96329362	NR2F2-AS1	-
chr5	76082186	76086187	CTC-235G5.3	-
chr15	74127278	74131279	RP11-247C2.2	-
chr4	80188169	80192170	RP11-377G16.2	-
chr5	135038047	135042048	CTC-276P9.1	-
chr15	88603110	88607111	RP11-97O12.2	-
chr12	53937643	53941644	HOXC-AS5	-
chr4	110613458	110617459	RP11-380D23.2	-
chr17	50560108	50564109	CACNA1G-AS1	-
chr12	53994785	53998786	HOXC-AS2	-
chr12	130160256	130164257	FZD10-AS1	-
chr4	73942324	73946325	CXCL1P	-
chr5	50965008	50969009	CTD-2089N3.1	-
chr5	88691972	88695973	CTC-467M3.3	-
chr12	54123992	54127993	RP11-834C11.5	-
chr12	53998010	54002011	HOXC-AS1	-
chr17	50561783	50565784	RP11-94C24.11	-
chr5	73446525	73450528	FOXD1	-
chr5	50968167	50972168	CTD-2089N3.2	-
chr7	27245229	27249230	EVX1-AS	-
chr8	64579888	64583889	RP11-21C4.1	-
chr11	128694023	128698024	FLI1-AS1	-
chr11	20669297	20673298	RP11-701I24.3	-
chr11	124744337	124748338	RP11-677M14.2	-
chr1	3060395	3064396	AL008733.1	-
chr14	28763277	28767278	RP11-966I7.1	-
chr12	57723665	57727666	RP11-571M6.8	-
chr14	36517521	36521522	RP11-896J10.3	-
chr1	220878140	220882141	HLA-AS1	-
chr10	99529177	99533178	RP11-129J12.2	-
chr14	101558431	101562432	DIO3OS	-
chr4	8858827	8862828	RP13-582L3.4	-
chr14	36656801	36660802	RP11-964E11.2	-
chr2	74497367	74501368	AC005041.17	-
chr2	118833110	118837111	RP11-19E11.1	-
chr14	24335382	24339383	RP11-934B9.3	-
chr15	36885035	36889036	RP11-122D10.1	-
chr16	55331588	55335589	RP11-26L20.3	-
chr2	44937199	44941200	RP11-89K21.1	-
chr15	76340063	76344064	RP11-685G9.2	-
chr15	100917283	100921284	RP11-66B24.4	-
chr5	3598188	3602189	CTD-2012M11.3	-
chr5	51381332	51385333	CTD-2314G24.2	-
chr16	54936671	54940672	CTD-3032H12.1	-
chr12	53749835	53753836	RP11-686F15.3	-
chr16	86565761	86569762	RP11-463O9.5	-
chr16	67538106	67542107	CTD-2012K14.2	-
chr12	130042956	130046957	RP11-474D1.4	-
chr6	1383066	1387067	RP4-668J24.2	-
chr9	137169984	137173985	RP11-350O14.18	-
chr17	14295600	14299601	RP11-214O1.1	-
chr17	2021664	2025665	CTD-2545H1.1	-
chr17	48722475	48726476	MIR3185	-
chr9	137167270	137171271	MIR3621	-
chr18	22174662	22178663	RP11-627G18.2	-
chr19	29523752	29527753	CTC-525D6.1	-
chr2	219056750	219060751	MIR3131	-
chr18	904667	908668	RP11-672L10.2	-
chr22	45974954	45978955	CR536603.1	-
chr18	905680	909681	RP11-672L10.3	-
chr18	22166968	22170969	GATA6-AS1	-
chr19	29524948	29528949	CTC-525D6.2	-
chr17	81398778	81402779	MIR4740	-
chr10	117165774	117169775	MIR3663	-
chr2	222316653	222320654	RP11-384O8.1	-
chr17	60138081	60142082	CTD-2319I12.5	-
chr17	61398243	61402244	RP11-332H18.5	-
chr17	61461384	61465385	RP11-15K2.2	-
chr17	2048380	2052381	MIR212	-
chr17	2048008	2052009	MIR132	-
chr17	61409555	61413556	RP11-332H18.4	-
chr19	10287019	10291020	CTD-2369P2.8	-
chr2	120464121	120468122	FLJ14816	-
chr2	174335423	174339424	AC018470.1	-
chr16	56630238	56634239	AC026461.1	-
chr16	86507099	86511100	FENDRR	-
chr10	75399246	75403247	RP11-399K21.11	-
chr5	136191134	136195135	AC009014.3	-
chr6	45420005	45424006	RP1-244F24.1	-
chr7	97005710	97009711	DLX6-AS2	-
chr10	22330981	22334982	RP11-573G6.8	-
chr10	22338615	22342616	RP11-573G6.10	-
chr8	53874649	53878650	RP11-1070A24.2	-
chr1	996051	1000052	RP11-54O7.17	-
chr17	48645023	48649024	RP11-357H14.17	-
chr7	27150598	27154599	RP1-170O19.23	-
chr22	29315220	29319221	AC002059.10	-
chr4	572412	576413	RP11-1263C18.1	-
chr10	75407326	75411327	RP11-399K21.13	-
chr18	22346252	22350253	RP11-535A5.1	-
chr7	27150561	27154562	RP1-170O19.22	-

## Sheet: Annotation_of_loBiv_human
Chromosome	Start	Stop	Nearest_gene	Strand
chr3	50153044	50157045	SEMA3F	+
chr7	43110598	43114599	HECW1	+
chr7	150798402	150802403	TMEM176A	+
chr8	17495087	17499088	SLC7A2	+
chr7	127586344	127590345	ARF5	+
chr4	15776274	15780275	CD38	+
chr16	979807	983808	SOX8	+
chr17	50053967	50057968	ITGA3	+
chr16	24253552	24257553	CACNG3	+
chr7	97729907	97733908	TAC1	+
chr7	12568576	12572578	SCIN	+
chr16	1331600	1335601	BAIAP3	+
chr16	1610324	1614325	CRAMP1L	+
chr1	209581716	209585717	CAMK1G	+
chr3	38037204	38041205	DLEC1	+
chr12	6308435	6312436	PLEKHG6	+
chr22	50598684	50602685	MAPK8IP2	+
chr12	4560203	4564204	DYRK4	+
chr12	6197714	6201715	CD9	+
chr19	45666243	45670244	GIPR	+
chr4	6573174	6577175	MAN2B2	+
chr3	170416864	170420865	CLDN11	+
chr12	12888781	12892782	GPRC5A	+
chr10	132464	136465	ZMYND11	+
chr17	50344091	50348092	XYLT2	+
chr14	54565096	54569097	SAMD4A	+
chrX	136145399	136149400	FHL1	+
chr5	161845190	161849191	GABRA1	+
chr20	35769973	35773974	PHF20	+
chr10	17226258	17230259	VIM	+
chr10	88988656	88992657	FAS	+
chr11	35136869	35140870	CD44	+
chr1	12165002	12169003	TNFRSF1B	+
chr12	27330853	27334854	ARNTL2	+
chr3	119292372	119296373	ARHGAP31	+
chr1	69566397	69570398	LRRC7	+
chr15	28882482	28886483	APBA2	+
chr17	21282671	21286672	MAP2K3	+
chr2	84903624	84907625	TMSB10	+
chr3	122181682	122185683	CASR	+
chr4	165871257	165875258	TLL1	+
chr19	12749701	12753702	BEST2	+
chr9	17132981	17136982	CNTLN	+
chr3	89105523	89109524	EPHA3	+
chrX	37683758	37687759	XK	+
chr7	18084948	18088949	HDAC9	+
chr1	7782319	7786320	PER3	+
chr17	50530542	50534543	EPN3	+
chr5	74638022	74642023	HEXB	+
chr18	23687442	23691443	LAMA3	+
chr11	2442683	2446684	KCNQ1	+
chr1	210326250	210330252	HHAT	+
chr11	73374263	73378264	RELT	+
chr2	56182122	56186123	CCDC85A	+
chr3	53844579	53848580	IL17RB	+
chr1	179291789	179295790	SOAT1	+
chr6	106084319	106088320	PRDM1	+
chr1	203624560	203628561	ATP2B4	+
chr16	2909936	2913937	FLYWCH1	+
chr7	139775050	139779051	TBXAS1	+
chr1	29234515	29238516	PTPRU	+
chr4	155756991	155760992	GUCY1B3	+
chr2	240433670	240437671	GPC1	+
chr4	2460219	2464220	RNF4	+
chr11	124671797	124675798	SPA17	+
chr3	98730235	98734236	ST3GAL6	+
chr16	84366526	84370527	ATP2C2	+
chr17	49493292	49497293	NGFR	+
chr5	128081765	128085766	SLC12A2	+
chr20	46892623	46896624	EYA2	+
chr5	122309353	122313354	SNCAIP	+
chr16	2023355	2027356	SLC9A3R2	+
chr3	123065061	123069062	PDIA5	+
chr4	37889086	37893087	TBC1D1	+
chr19	10414772	10418773	PDE4A	+
chr14	104136722	104140723	KIF26A	+
chr7	100175562	100179563	STAG3	+
chr10	3064332	3068333	PFKP	+
chrX	153515675	153519676	ATP2B3	+
chr4	1791306	1795307	FGFR3	+
chr15	22979062	22983063	CYFIP1	+
chr5	66594347	66598348	MAST4	+
chr19	44745704	44749705	BCL3	+
chr1	5989465	5993466	KCNAB2	+
chr11	68681778	68685779	GAL	+
chr11	635292	639293	DRD4	+
chr11	574485	578486	PHRF1	+
chr19	637878	641879	FGF22	+
chr9	37648999	37653000	FRMPD1	+
chr1	22561563	22565564	EPHA8	+
chr4	147730062	147734063	ARHGAP10	+
chr14	76760188	76764189	VASH1	+
chr2	130354006	130358007	PTPN18	+
chr2	219432845	219436846	SPEG	+
chr14	67239108	67243109	MPP5	+
chr4	5709196	5713197	EVC	+
chr3	113530295	113534296	SIDT1	+
chr22	50168730	50172731	PANX2	+
chr4	112283508	112287509	ALPK1	+
chr15	84978439	84982440	PDE8A	+
chr17	44757030	44761031	ADAM11	+
chr12	108127470	108131471	WSCD2	+
chr22	46574011	46578012	GRAMD4	+
chr14	103383391	103387392	MARK3	+
chr2	28390447	28394448	FOSL2	+
chr17	66833116	66837117	CACNG5	+
chr17	66962909	66966910	CACNG4	+
chr18	36185518	36189519	MOCOS	+
chr13	24678410	24682411	ATP12A	+
chr12	109997185	110001186	ANKRD13A	+
chr19	41881160	41885161	ARHGEF1	+
chr19	7634880	7638881	STXBP2	+
chr2	233352506	233356507	DGKD	+
chr10	102392109	102396110	NFKB2	+
chr10	26436202	26440203	APBB1IP	+
chr1	236684453	236688454	ACTN2	+
chr1	236140531	236144532	GPR137B	+
chr6	157979855	157983856	SYNJ2	+
chr16	6017093	6021094	RBFOX1	+
chr6	12288362	12292363	EDN1	+
chr7	31050460	31054460	ADCYAP1R1	+
chr20	34702289	34706290	TP53INP2	+
chr7	43924437	43928438	UBE2D4	+
chr2	178192480	178196481	OSBPL6	+
chr6	25650235	25654236	SCGN	+
chr3	96812580	96816581	EPHA6	+
chr4	71185285	71189286	SLC4A4	+
chr9	2013341	2017342	SMARCA2	+
chrX	107823754	107827755	MID2	+
chr16	30696208	30700209	SRCAP	+
chr20	36304335	36308336	DLGAP4	+
chr5	134112710	134116711	TCF7	+
chr18	65748251	65752252	CDH7	+
chr1	201281451	201285452	PKP1	+
chr1	67305363	67309364	IL12RB2	+
chr6	69864570	69868571	COL19A1	+
chrX	70442860	70446861	DLG3	+
chr1	210230798	210234799	SERTAD4	+
chr11	130067836	130071837	APLP2	+
chr2	24489913	24493914	NCOA1	+
chr2	25040129	25044130	EFR3B	+
chr2	26968611	26972612	MAPRE3	+
chr11	44562426	44566427	CD82	+
chrX	129979106	129983107	BCORL1	+
chr12	49965193	49969194	AQP6	+
chr16	178452	182453	HBQ1	+
chr16	56587073	56591074	MT3	+
chr16	56189389	56193390	GNAO1	+
chr4	2791022	2795023	SH3BP2	+
chr20	58837717	58841718	GNAS	+
chr20	59575508	59579509	PHACTR3	+
chr20	36089503	36093504	EPB41L1	+
chr3	50673240	50677241	DOCK3	+
chr20	3469039	3473040	ATRN	+
chr12	6770511	6774512	LAG3	+
chr19	10268834	10272835	ICAM1	+
chr12	66186878	66190879	IRAK3	+
chrX	68826996	68830997	EFNB1	+
chr19	39496894	39500895	DLL3	+
chr7	107658634	107662635	SLC26A4	+
chr2	172733273	172737274	RAPGEF4	+
chr8	76679218	76683219	ZFHX4	+
chr11	22336096	22340097	SLC17A6	+
chr20	62814243	62818244	COL9A3	+
chr1	218344234	218348235	TGFB2	+
chr9	105692543	105696544	TMEM38B	+
chr9	122368544	122372545	PTGS1	+
chr6	7539574	7543575	DSP	+
chr9	75888643	75892644	PCSK5	+
chr10	69449472	69453473	TSPAN15	+
chr10	70050795	70054796	H2AFY2	+
chr19	38317843	38321844	KCNK6	+
chr19	1284153	1288154	EFNA2	+
chr19	587892	591893	HCN2	+
chr19	2474121	2478122	GADD45B	+
chr22	20493912	20497913	MED15	+
chr22	20977461	20981462	LZTR1	+
chr22	30394856	30398857	SEC14L2	+
chr22	26167473	26171474	SEZ6L	+
chr22	37805904	37809905	GCAT	+
chr22	41974271	41978272	2003-09-01	+
chr22	38466061	38470062	KDELR3	+
chr22	23143325	23147326	RAB36	+
chr22	32799700	32803701	TIMP3	+
chr22	43108747	43112748	BIK	+
chr22	43149513	43153514	TSPO	+
chr22	35538867	35542868	RASD2	+
chr22	49851841	49855842	ZBED4	+
chr14	24427285	24431286	KHNYN	+
chr14	30872513	30876514	COCH	+
chr14	59186645	59190646	DAAM1	+
chr14	92511773	92515774	RIN3	+
chr14	69257276	69261277	GALNT16	+
chr14	73235496	73239497	PAPLN	+
chr20	25246068	25250069	PYGB	+
chr20	54473596	54477597	DOK5	+
chr20	62640444	62644445	SLCO4A1	+
chr20	62706836	62710837	NTSR1	+
chr20	13219770	13223771	ISM1	+
chr20	378616	382617	TRIB3	+
chr20	32050187	32054188	HCK	+
chr20	3069619	3073620	OXT	+
chr20	38258148	38262149	BPI	+
chr20	38746441	38750442	ACTR5	+
chr20	45467705	45471706	WFDC2	+
chr20	38803704	38807705	PPP1R16B	+
chr20	24467198	24471199	SYNDIG1	+
chr18	61331581	61335582	CDH20	+
chr18	2653737	2657738	SMCHD1	+
chr18	49558698	49562699	LIPG	+
chrX	12789354	12793355	PRPS2	+
chrX	49169921	49173926	PLP2	+
chrX	151174652	151178653	GPR50	+
chr13	111112558	111116559	ARHGEF7	+
chr13	41455558	41459559	RGCC	+
chr13	42038039	42042040	DGKH	+
chr16	30180826	30184827	CORO1A	+
chr16	58460845	58464846	NDRG4	+
chr16	68262529	68266530	SLC7A6	+
chr16	68243303	68247304	PLA2G15	+
chr16	83966631	83970632	NECAB2	+
chr16	84817983	84821984	CRISPLD2	+
chr16	724935	728936	HAGHL	+
chr16	713114	717115	METRN	+
chr16	19165970	19169971	SYT17	+
chr16	19408495	19412496	TMC5	+
chr16	55653603	55657604	SLC6A2	+
chr15	68576968	68580969	CORO2B	+
chr15	74780056	74784057	CSK	+
chr15	80777342	80781343	KIAA1199	+
chr15	40892429	40896430	VPS18	+
chr8	17574432	17578433	PDGFRL	+
chr8	85461851	85465852	CA2	+
chr8	96643226	96647227	CPQ	+
chr8	79608813	79612814	STMN2	+
chr8	19311616	19315617	SH2D4A	+
chr8	24911011	24915012	NEFM	+
chr19	48931681	48935682	DHDH	+
chr19	7667043	7671044	RETN	+
chr19	2975445	2979446	TLE6	+
chr19	14029747	14033748	IL27RA	+
chr19	4276600	4280601	SHD	+
chr19	35865898	35869899	APLP1	+
chr19	10284966	10288967	ICAM4	+
chr19	48392874	48396875	GRIN2D	+
chr19	50721328	50725329	CLEC11A	+
chr19	11353385	11357386	DKFZP761J1410	+
chr19	53907334	53911335	CACNG7	+
chr19	12831950	12835951	MAST1	+
chr19	17949292	17953293	KCNN1	+
chr19	17999131	18003132	ARRDC2	+
chr19	35028683	35032684	SCN1B	+
chr7	87625547	87629548	RUNDC3B	+
chr7	21541214	21545215	DNAH11	+
chr7	116670389	116674390	MET	+
chr7	156638280	156642281	RNF32	+
chr7	120986676	120990677	CPED1	+
chr7	142853029	142857030	EPHB6	+
chr7	143286214	143290215	CASP2	+
chr7	98615296	98619297	NPTX2	+
chr7	39607716	39611717	AC004837.3	+
chr7	43756679	43760680	BLVRA	+
chr7	44102360	44106361	AEBP1	+
chr9	4488443	4492444	SLC1A1	+
chr9	212853	216854	DOCK8	+
chr9	135700184	135704185	KCNT1	+
chr9	68703658	68707659	PIP5K1B	+
chr9	17577081	17581082	SH3GL2	+
chr10	115091364	115095367	ATRNL1	+
chr10	71210569	71214570	UNC5B	+
chr10	71394933	71398934	CDH23	+
chr10	101029233	101033234	SFXN3	+
chr10	102243531	102247532	GBF1	+
chr10	102501986	102505987	SUFU	+
chr10	103491978	103495979	NEURL	+
chr10	52312295	52316296	DKK1	+
chr10	5682837	5686838	FAM208B	+
chr10	94400503	94404504	TBC1D12	+
chr17	65135430	65139431	RGS9	+
chr17	59563524	59567525	DHX40	+
chr17	47939505	47943506	PNPO	+
chr17	30376904	30380905	CPD	+
chr17	42680612	42684613	CNTNAP1	+
chr17	6994064	6998065	ALOX12	+
chr17	50632776	50636777	ABCC3	+
chr17	55263011	55267012	HLF	+
chr17	2028109	2032110	DPH1	+
chr4	48984246	48988247	CWH43	+
chr4	51840999	51845000	DCUN1D4	+
chr4	153150341	153154342	TRIM2	+
chr4	157074056	157078057	GLRB	+
chr4	186102418	186106419	FAM149A	+
chr11	125901375	125905376	DDX25	+
chr11	20361684	20365685	HTATIP2	+
chr11	122880682	122884683	C11orf63	+
chr11	64228277	64232278	DNAJC4	+
chr11	6257735	6261736	CCKBR	+
chr11	73306288	73310289	ARHGEF17	+
chr11	117984347	117988348	IL10RA	+
chr11	107589090	107593091	ELMOD1	+
chr11	67481040	67485041	AIP	+
chr12	50055547	50059548	ASIC1	+
chr12	30924427	30928428	TSPAN11	+
chr12	122017421	122021422	BCL7A	+
chr12	53044968	53048969	TENC1	+
chr12	111032023	111036024	CUX2	+
chr12	4907904	4911905	KCNA1	+
chr12	112936351	112940352	OAS3	+
chr12	64778808	64782809	TBC1D30	+
chr12	101694946	101698947	CHPT1	+
chr6	116614478	116618479	RSPH4A	+
chr6	149962006	149966007	ULBP1	+
chr6	14115640	14119641	CD83	+
chr6	39046797	39050798	GLP1R	+
chr6	17279345	17283346	RBM24	+
chr6	24492851	24496852	ALDH5A1	+
chr6	106509854	106513855	AIM1	+
chr6	133238597	133242598	EYA4	+
chr6	107487957	107491958	SOBP	+
chr6	138159920	138163921	KIAA1244	+
chr6	142299853	142303854	GPR126	+
chr6	143534844	143538845	PHACTR2	+
chr6	41634881	41638882	MDFI	+
chr6	168439150	168443151	SMOC2	+
chr12	132487550	132491551	FBRSL1	+
chr5	42421776	42425777	GHR	+
chr5	77208448	77212449	PDE8B	+
chr5	80958671	80962672	RASGRF2	+
chr5	31191749	31195750	CDH6	+
chr5	128536012	128540013	SLC27A6	+
chr5	96933393	96937394	LNPEP	+
chr5	176808476	176812477	UNC5A	+
chr3	190320540	190324541	CLDN16	+
chr3	112084334	112088335	C3orf52	+
chr3	127627180	127631181	PODXL2	+
chr3	50609519	50613520	MAPKAPK3	+
chr3	51973049	51977050	ABHD14A-ACY1	+
chr3	52314318	52318319	DNAH1	+
chr2	219625326	219629327	SLC4A3	+
chr2	206441538	206445539	ADAM23	+
chr2	119221807	119225808	STEAP3	+
chr2	120011004	120015005	EPB41L5	+
chr2	158966633	158970634	TANC1	+
chr2	181455201	181459202	ITGA4	+
chr19	1489165	1493166	REEP6	+
chr19	1444300	1448301	APC2	+
chr2	162316839	162320840	GCA	+
chr2	74547025	74551026	DOK1	+
chr2	74956491	74960492	POLE4	+
chr2	102617706	102621707	SLC9A2	+
chr2	237483427	237487428	MLPH	+
chr2	107984522	107988523	SLC5A7	+
chr2	8676844	8680845	ID2	+
chr2	10300888	10304889	HPCAL1	+
chr2	197802701	197806702	PLCL1	+
chr2	64986476	64990477	SLC1A4	+
chr19	915286	919287	KISS1R	+
chr19	998418	1002419	GRIN3B	+
chr2	72885359	72889360	SPR	+
chr2	204543792	204547793	PARD3B	+
chr1	52600371	52604372	GPX7	+
chr1	52925228	52929229	SCP2	+
chr1	180152833	180156834	QSOX1	+
chr1	109111678	109115679	KIAA1324	+
chr1	28810141	28814142	OPRD1	+
chr1	110209342	110213343	KCNC4	+
chr1	228733076	228737077	RHOU	+
chr1	13698197	13702198	PRDM2	+
chr1	200025601	200029602	NR5A2	+
chr1	36153578	36157579	MAP7D1	+
chr1	36321733	36325734	RP11-268J15.5	+
chr1	40782011	40786012	KCNQ4	+
chr1	76865440	76869441	ST6GALNAC5	+
chr1	84477258	84481259	RPF1	+
chr1	18105745	18109746	IGSF21	+
chr1	207452229	207456230	CR2	+
chr1	43931319	43935320	ARTN	+
chr1	99261952	99265953	LPPR4	+
chr1	25615467	25619468	MAN1C1	+
chr1	220746224	220750225	2002-03-01	+
chr2	205679989	205683990	NRP2	+
chr1	66531382	66535383	SGIP1	+
chr6	137865213	137869214	TNFAIP3	+
chr6	135179314	135183315	MYB	+
chr6	133887137	133891138	TCF21	+
chr12	59594066	59598067	SLC16A7	+
chr6	108557834	108561835	FOXO3	+
chr4	88005667	88009668	PKD2	+
chr4	76249732	76253733	FAM47E-STBD1	+
chr3	158730197	158734198	MFSD1	+
chr12	4271771	4275772	CCND2	+
chr9	129108949	129112950	PPP2R4	+
chr9	121072862	121076863	CNTRL	+
chr9	113347540	113351541	BSPRY	+
chr9	99819854	99823855	NR4A3	+
chr9	98805698	98809699	GALNT12	+
chr14	72924331	72928332	DCAF4	+
chr14	75576616	75580617	FLVCR2	+
chr14	76308613	76312614	ESRRB	+
chr2	23383216	23387217	KLHL29	+
chr10	102224327	102228328	ELOVL3	+
chr10	99327098	99331099	CNNM1	+
chr10	110205604	110209605	MXI1	+
chr10	104351763	104355764	CCDC147	+
chr6	151492029	151496030	CCDC170	+
chr6	150597862	150601863	PLEKHG1	+
chr5	136026894	136030895	TGFBI	+
chr5	138463489	138467490	EGR1	+
chr8	22438818	22442819	PPP3CC	+
chr8	22576278	22580279	PDLIM2	+
chr1	12061376	12065377	TNFRSF8	+
chr8	73292611	73296612	RDH10	+
chr4	154624944	154628945	LRAT	+
chr16	50244136	50248137	ADCY7	+
chr1	185043363	185047364	RNF2	+
chr11	45845117	45849118	CRY2	+
chr1	31615685	31619686	HCRTR1	+
chr13	27268326	27272327	RASL11A	+
chr16	22812176	22816177	HS3ST2	+
chr10	80405828	80409829	FAM213A	+
chr7	29804485	29808486	WIPF3	+
chr7	24282162	24286163	NPY	+
chr7	32955404	32959405	FKBP9	+
chr7	45155790	45159791	RAMP3	+
chr9	36134734	36138735	GLIPR2	+
chr9	32382619	32386620	ACO1	+
chr9	34955486	34959487	KIAA1045	+
chr10	73907176	73911177	PLAU	+
chr10	71962364	71966365	CHST3	+
chr10	58511139	58515140	BICC1	+
chr12	26119990	26123991	SSPN	+
chr8	90789549	90793550	NECAB1	+
chr12	52020831	52024832	NR4A1	+
chr12	54547349	54551350	PDE1B	+
chrX	105820542	105824543	NRK	+
chr1	209673419	209677420	G0S2	+
chr17	70166672	70170673	KCNJ2	+
chr2	222669785	222673786	MOGAT1	+
chr20	46019716	46023717	SLC12A5	+
chr20	38599933	38603934	ARHGAP40	+
chr20	43912863	43916864	TOX2	+
chr20	59298426	59302427	EDN3	+
chr20	49980998	49984999	SNAI1	+
chr20	58148903	58152904	C20orf85	+
chr20	44743779	44747780	KCNK15	+
chr19	33619954	33623955	CHST8	+
chr6	26499220	26503221	BTN1A1	+
chr6	41778348	41782349	PRICKLE4	+
chr6	42958757	42962758	GNMT	+
chr6	36674527	36678528	CDKN1A	+
chr6	7105596	7109597	RREB1	+
chr2	237625575	237629576	LRRFIP1	+
chr4	74363142	74367143	EREG	+
chr11	61750641	61754642	MYRF	+
chr16	56606198	56610199	MT2A	+
chr14	52312304	52316305	PTGER2	+
chr4	2961607	2965608	GRK4	+
chr17	72119019	72123020	SOX9	+
chr20	64078172	64082173	OPRL1	+
chr2	113155324	113159325	PSD4	+
chr19	6528998	6532999	TNFSF9	+
chrX	123182152	123186154	GRIA3	+
chr20	6765663	6769664	BMP2	+
chr20	17224106	17228107	PCSK2	+
chr20	9512357	9516358	LAMP5	+
chr20	831714	835715	FAM110A	+
chr19	35853860	35857861	KIRREL2	+
chr17	42285546	42289547	STAT5A	+
chr17	42778677	42782678	WNK4	+
chrX	86146457	86150458	DACH2	+
chr3	193239124	193243125	HRASLS	+
chr12	69736680	69740681	RAB3IP	+
chr4	984996	988997	IDUA	+
chr4	1007935	1011936	FGFRL1	+
chr16	1982206	1986207	GFER	+
chr16	1987659	1991660	SYNGR3	+
chr1	39079315	39083316	MACF1	+
chr7	91938866	91942867	AKAP9	+
chr22	50479555	50483556	ADM2	+
chr22	23068360	23072354	GNAZ	+
chr22	39455343	39459344	MGAT3	+
chr22	37558446	37562447	CDC42EP1	+
chr22	37821381	37825382	GALR3	+
chr22	45411690	45415692	RIBC2	+
chr7	105874795	105878796	CDHR3	+
chr7	114084326	114088327	FOXP2	+
chr7	128828376	128832377	FLNC	+
chr7	129186871	129190872	SMO	+
chr7	128935611	128939612	IRF5	+
chr2	170811212	170815213	GAD1	+
chr15	57373966	57377967	CGNL1	+
chr15	51749560	51753561	TMOD2	+
chr15	73923988	73927989	LOXL1	+
chr11	17732811	17736812	KCNC1	+
chr14	23296789	23300790	BCL2L2	+
chr12	5041918	5045919	KCNA5	+
chr9	88533100	88537101	NXNL2	+
chrX	68645665	68649666	STARD8	+
chrX	69503240	69507241	FAM155B	+
chr2	234949972	234953973	SH3BP4	+
chr8	142725202	142729203	THEM6	+
chr9	89603012	89607013	GADD45G	+
chr7	153885096	153889097	DPP6	+
chr19	38401134	38405135	FAM98C	+
chr19	19209972	19213973	NCAN	+
chr7	100718799	100722800	EPO	+
chr19	53990287	53994288	CACNG6	+
chr5	61330272	61334273	ZSWIM6	+
chr19	18416863	18420864	SSBP4	+
chr9	135073421	135077422	OLFM1	+
chr9	134639773	134643774	COL5A1	+
chr16	150686	154687	HBZ	+
chr9	130442928	130446929	ASS1	+
chr12	122832452	122836453	HIP1R	+
chrX	153640491	153644492	DUSP9	+
chr9	96448200	96452201	HABP4	+
chr6	149939999	149944000	ULBP2	+
chr20	31868701	31872702	TTLL9	+
chr20	34870145	34874146	ACSS2	+
chr5	177444444	177448445	PRR7	+
chr17	31389623	31393624	RAB11FIP4	+
chrX	73445253	73449254	CDX4	+
chr14	102775475	102779476	TRAF3	+
chr19	50327652	50331653	NR1H2	+
chr5	132255670	132259671	PDLIM4	+
chr17	42756446	42760447	RAMP2	+
chr11	70076301	70080302	ANO1	+
chr16	2961943	2965944	KREMEN2	+
chrX	118725571	118729572	IL13RA1	+
chr17	39624739	39628740	PPP1R1B	+
chr8	135455456	135459457	KHDRBS3	+
chr14	50870159	50874160	ABHD12B	+
chr3	10814199	10818200	SLC6A11	+
chr3	12285367	12289368	PPARG	+
chr18	2845029	2849030	EMILIN2	+
chr2	237856892	237860893	RAMP1	+
chr10	127905060	127909061	PTPRE	+
chr4	6907241	6911242	TBC1D14	+
chr17	75719327	75723328	ITGB4	+
chr17	7837903	7841904	KDM6B	+
chr17	8000593	8004594	GUCY2D	+
chr8	97866839	97870840	MATN2	+
chr20	3730666	3734667	HSPA12B	+
chr20	23033419	23037420	SSTR4	+
chr1	156367211	156371212	RHBG	+
chr1	156639389	156643390	BCAN	+
chr1	11652374	11656375	FBXO44	+
chr13	25370070	25374071	ATP8A2	+
chr1	239384564	239388565	CHRM3	+
chr1	202191900	202195901	LGR6	+
chr1	205226175	205230176	TMCC2	+
chr13	36429829	36433830	CCNA1	+
chr13	33014068	33018069	KL	+
chr1	22708838	22712839	EPHB2	+
chr5	31637409	31641410	PDZD2	+
chr22	39992948	39996949	FAM83F	+
chr7	151083830	151087831	AGAP3	+
chr7	149712780	149716781	KRBA1	+
chr11	13274651	13278652	ARNTL	+
chr3	4977115	4981116	BHLHE40	+
chr3	194595	198596	CHL1	+
chr12	42236446	42240447	PPHLN1	+
chr12	47961568	47965569	TMEM106C	+
chr2	6863805	6867806	RSAD2	+
chr5	169635246	169639247	DOCK2	+
chr12	21524306	21528307	C12orf39	+
chrX	130169648	130173649	RAB33A	+
chr11	94541839	94545840	PIWIL4	+
chr11	92967719	92971720	MTNR1B	+
chr18	36295713	36299714	FHOD3	+
chr11	61678432	61682433	DAGLA	+
chr13	110303811	110307812	COL4A2	+
chr13	102797048	102801049	BIVM	+
chr11	125061066	125065067	SLC37A2	+
chr5	111089715	111093716	WDR36	+
chr9	69322571	69326572	FAM189A2	+
chr12	113054708	113058709	DTX1	+
chr6	68633366	68637367	BAI3	+
chr6	89431169	89435170	ANKRD6	+
chr6	85448090	85452091	NT5E	+
chr6	84031755	84035756	MRAP2	+
chr11	32827942	32831943	PRRG4	+
chr12	52230519	52234520	KRT7	+
chr12	51949666	51953667	ACVR1B	+
chr6	125745663	125749664	HEY2	+
chr6	144148525	144152526	STX11	+
chr2	74652227	74656228	SEMA4F	+
chr2	71451721	71455722	DYSF	+
chr16	85025768	85029769	KIAA0513	+
chr1	182787292	182791293	NPL	+
chr2	218779748	218783749	CYP27A1	+
chr2	130834915	130838916	ARHGEF4	+
chr12	101875350	101879351	DRAM1	+
chr13	46551167	46555168	LRCH1	+
chr15	83105406	83109407	TM6SF1	+
chr1	206505545	206509546	RASSF5	+
chr9	128453185	128457186	ODF2	+
chr9	97499179	97503180	TMOD1	+
chr9	127610264	127614265	STXBP1	+
chr9	113148941	113152942	SLC31A2	+
chr9	127222264	127226265	GARNL3	+
chr8	119414305	119418306	NOV	+
chr6	41544425	41548426	FOXP4	+
chr6	28222885	28226886	ZSCAN9	+
chr6	16236579	16240580	GMPR	+
chr6	55172251	55176252	HCRTR2	+
chr6	53792496	53796497	LRRC1	+
chr6	42048512	42052513	TAF8	+
chr15	69296946	69300947	PAQR5	+
chr15	66700227	66704228	SMAD6	+
chr15	47182100	47186101	SEMA6D	+
chr15	57589907	57593908	GCOM1	+
chr10	110495837	110499838	DUSP5	+
chr10	93991988	93995989	PLCE1	+
chr10	62372191	62376192	ZNF365	+
chr10	70670802	70674803	ADAMTS14	+
chr2	200583867	200587868	AOX1	+
chr4	88376738	88380739	HERC6	+
chr4	88455115	88459117	HERC5	+
chr4	133147314	133151315	PCDH10	+
chr4	83533913	83537914	AGPAT9	+
chr4	94755967	94759968	BMPR1B	+
chr4	76947702	76951703	2011-09-01	+
chr4	78549518	78553519	ANXA3	+
chr12	458363	462364	B4GALNT3	+
chr12	43833966	43837967	TMEM117	+
chr12	57753097	57757098	2009-03-01	+
chr12	95941292	95945293	AMDHD1	+
chr12	109898263	109902264	TCHP	+
chr12	109712227	109716228	FAM222A	+
chr12	51904907	51908908	ACVRL1	+
chr12	49705724	49709725	TMBIM6	+
chr12	118979494	118983495	SRRM4	+
chr13	97219433	97223434	MBNL2	+
chr14	22881164	22885165	REM2	+
chr14	56115813	56119814	PELI2	+
chr14	75425715	75429716	JDP2	+
chr14	96390110	96394111	AK7	+
chr14	92320580	92324581	SLC24A4	+
chr15	50180195	50184196	SLC27A2	+
chr15	40356234	40360235	DISP2	+
chr15	75841280	75845281	UBE2Q2	+
chr15	75344954	75348955	NEIL1	+
chr15	80998953	81002954	MESDC1	+
chr15	63040631	63044632	TPM1	+
chr15	63502593	63506594	USP3	+
chr15	92391827	92395828	ST8SIA2	+
chr15	94229537	94233538	MCTP2	+
chr15	90527924	90531925	CRTC3	+
chr15	83445227	83449228	SH3GL3	+
chr16	31469584	31473585	TGFB1I1	+
chr16	50546329	50550330	NKD1	+
chr16	57090536	57094537	CPNE2	+
chr16	56987484	56991485	NLRC5	+
chr16	67168153	67172154	NOL3	+
chr16	82624802	82628803	CDH13	+
chr16	85896802	85900803	IRF8	+
chr16	89945924	89949925	DEF8	+
chr17	12663889	12667890	MYOCD	+
chr17	27454643	27458644	KSR1	+
chr17	35729648	35733649	RASL10B	+
chr17	58153132	58157133	OR4D1	+
chr17	32264175	32268176	RHBDL3	+
chr18	12405895	12409896	SLMO1	+
chr18	11686955	11690956	GNAL	+
chr18	33576614	33580615	ASXL3	+
chr18	21240241	21244242	GREB1L	+
chr18	23501508	23505509	C18orf8	+
chr17	82226396	82230397	SLC16A3	+
chr17	74211513	74215514	TTYH2	+
chr18	62323286	62327287	TNFRSF11A	+
chr18	62521006	62525007	ZCCHC2	+
chr17	39665980	39669981	PNMT	+
chr19	14070535	14074536	hsa-mir-1199	+
chr19	41348910	41352911	TMEM91	+
chr11	287134	291135	ATHL1	+
chr21	31871314	31875315	HUNK	+
chr21	46096096	46100097	COL6A2	+
chr21	36154781	36158782	DOPEY2	+
chr2	240563803	240567804	RNPEPL1	+
chr19	53961039	53965040	CACNG8	+
chr1	15407894	15411895	EFHD2	+
chr1	33079103	33083104	ADC	+
chr1	54978791	54982792	TMEM61	+
chr1	109464557	109468558	SYPL2	+
chr1	94818341	94822342	SLC44A3	+
chr1	109248018	109252019	CELSR2	+
chr1	150547407	150551408	ADAMTSL4	+
chr1	214279101	214283102	SMYD2	+
chr1	155048565	155052566	ADAM15	+
chr1	233325767	233329768	MLK4	+
chr1	226868183	226872184	PSEN2	+
chr1	203024497	203028498	PPFIA4	+
chr2	20445073	20449074	RHOB	+
chr2	10719648	10723649	ATP6V1C2	+
chr2	27121813	27125814	ABHD1	+
chr2	66431451	66435452	MEIS1	+
chr2	70976379	70980380	ANKRD53	+
chr2	112136384	112140385	FBLN7	+
chr2	136763544	136767545	THSD7B	+
chr2	153869912	153873913	GALNT13	+
chr2	209769992	209773993	UNC80	+
chr2	236565786	236569787	ACKR3	+
chr3	9701806	9705807	CPNE9	+
chr2	218396255	218400256	CTDSP1	+
chr2	219496866	219500867	GMPPA	+
chr3	2096812	2100813	CNTN4	+
chr3	42802751	42806752	ACKR2	+
chr3	42977266	42981267	FAM198A	+
chr3	37450114	37454115	ITGA9	+
chr3	37859959	37863960	CTDSPL	+
chr3	36378343	36382344	STAC	+
chr3	99636474	99640475	COL8A1	+
chr3	111996663	112000664	TAGLN3	+
chr3	113209002	113213003	BOC	+
chr3	133036390	133040391	TMEM108	+
chr3	148695783	148699784	AGTR1	+
chr4	48481342	48485343	SLC10A4	+
chr5	5138329	5142330	ADAMTS16	+
chr5	14579774	14583775	FAM105A	+
chr5	38843857	38847858	OSMR	+
chr5	64688307	64692308	FAM159B	+
chr5	68213719	68217720	PIK3R1	+
chr5	79109778	79113779	BHMT	+
chr5	76950712	76954713	CRHBP	+
chr5	102751980	102755981	PAM	+
chr5	111068061	111072062	TSLP	+
chr5	135832648	135836649	SLC25A48	+
chr5	161545062	161549063	GABRA6	+
chr5	175794309	175798310	CPLX2	+
chr5	139793820	139797821	PSD2	+
chr6	39790365	39794366	DAAM2	+
chr6	35212412	35216413	SCUBE3	+
chr6	43241679	43245680	TTBK1	+
chr6	89144049	89148050	PM20D2	+
chr6	122993970	122997971	CLVS2	+
chr6	109976310	109980311	GPR6	+
chr6	160346267	160350268	SLC22A3	+
chr7	55017020	55021021	EGFR	+
chr7	45886356	45890357	IGFBP1	+
chrX	114582083	114586078	HTR2C	+
chrX	118493897	118497898	DOCK11	+
chrX	131056241	131060242	ARHGAP36	+
chrX	152636182	152640176	GABRQ	+
chr8	23526804	23530805	SLC25A37	+
chr8	49907788	49911789	SNTG1	+
chr8	144825463	144829464	ZNF7	+
chr9	2619833	2623834	VLDLR	+
chr9	84666550	84670551	NTRK2	+
chr9	129606883	129610884	NTMT1	+
chr9	137875788	137879789	CACNA1B	+
chr10	22313973	22317974	COMMD3	+
chr10	31316494	31320495	ZEB1	+
chr10	84192653	84196654	CDHR1	+
chr10	103275162	103279163	INA	+
chr10	133377190	133381191	PAOX	+
chr10	102916292	102920293	CNNM2	+
chr11	10302679	10306680	ADM	+
chr11	43554435	43558436	HSD17B12	+
chr11	46330904	46334905	DGKZ	+
chr11	95087809	95091810	ENDOD1	+
chr11	112959273	112963275	NCAM1	+
chr11	134329873	134333874	GLB1L2	+
chr11	120509758	120513759	GRIK4	+
chr11	130157561	130161562	ST14	+
chr11	65312817	65316818	CDC42EP2	+
chr16	29971640	29975641	TAOK2	+
chr11	99018952	99022953	CNTN5	+
chr16	30894606	30898607	CTF1	+
chr10	61899299	61903300	ARID5B	+
chr11	126281064	126285065	TIRAP	+
chr4	61199257	61203258	LPHN3	+
chr2	149036106	149040107	LYPD6B	+
chr10	111075031	111079032	ADRA2A	+
chr13	38685128	38689129	FREM2	+
chr3	4491347	4495348	ITPR1	+
chr10	25173061	25177062	GPR158	+
chr12	4807175	4811176	KCNA6	+
chr12	106953718	106957719	C12orf23	+
chr12	107316412	107320413	BTBD11	+
chr12	110499654	110503655	RAD9B	+
chr14	32932932	32936933	NPAS3	+
chr12	15320396	15324397	PTPRO	+
chr12	100715525	100719526	ANO4	+
chr4	147478916	147482917	EDNRA	+
chr10	132184899	132188900	DPYSL4	+
chr10	133235403	133239404	VENTX	+
chr2	190341469	190345470	INPP1	+
chr2	190406354	190410355	MFSD6	+
chr2	9204764	9208765	ASAP2	+
chr11	129813818	129817819	TMEM45B	+
chr13	44371664	44375665	SERP2	+
chr6	56952974	56956975	BEND6	+
chr12	128851426	128855427	GLT1D1	+
chr1	145956000	145960003	LIX1L	+
chr2	39662981	39666982	TMEM178A	+
chr18	44678172	44682173	SETBP1	+
chr11	14641722	14645723	PDE3B	+
chr14	90059764	90063765	KCNK13	+
chr3	191327076	191331077	CCDC50	+
chr5	111221652	111225653	CAMK4	+
chr2	43635272	43639273	PLEKHH2	+
chr11	105607993	105611994	GRIA4	+
chr5	35615843	35619844	SPEF2	+
chr3	32103688	32107689	GPD1L	+
chr13	94599902	94603903	GPR180	+
chr1	66750458	66754459	TCTEX1D1	+
chr13	98140561	98144562	FARP1	+
chr10	89412585	89416586	IFIT5	+
chr4	81028964	81032965	BMP3	+
chr10	92686187	92690188	HHEX	+
chr6	146025645	146029646	GRM1	+
chr4	5049441	5053442	STK32B	+
chr2	111896478	111900479	MERTK	+
chr9	12773020	12777021	LURAP1L	+
chr17	56832098	56836099	DGKE	+
chr17	57253850	57257851	MSI2	+
chr1	77280050	77284051	AK5	+
chr16	87599834	87603835	JPH3	+
chr5	14662663	14666664	FAM105B	+
chr11	122653674	122657675	UBASH3B	+
chr17	66300635	66304636	PRKCA	+
chr4	37451940	37455941	C4orf19	+
chr8	11767638	11771639	NEIL2	+
chr10	123152276	123156277	BUB3	+
chr10	123664354	123668355	GPR26	+
chr21	20996314	21000315	NCAM2	+
chr21	25637271	25641272	JAM2	+
chr18	10452627	10456628	APCDD1	+
chr17	9642697	9646698	USP43	+
chr4	107929368	107933369	CYP2U1	+
chr2	124023286	124027287	CNTNAP5	+
chr6	113855361	113859365	MARCKS	+
chr10	97735120	97739121	ZFYVE27	+
chr10	97848238	97852239	GOLGA7B	+
chr5	153487614	153491615	GRIA1	+
chr5	149728297	149732298	PPARGC1B	+
chr5	157741694	157745695	LSM11	+
chrX	148498618	148502619	AFF2	+
chr15	83652085	83656086	ADAMTSL3	+
chr10	104639100	104643101	SORCS3	+
chr5	171417655	171421656	FGF18	+
chr16	30656430	30660431	FBRS	+
chr3	10990723	10994724	SLC6A1	+
chr5	73118291	73122292	TMEM171	+
chr8	31637385	31641386	NRG1	+
chr7	155068323	155072324	HTR5A	+
chr9	93056706	93060707	SUSD3	+
chr3	53492655	53496656	CACNA1D	+
chr4	54655917	54659918	KIT	+
chr3	54120546	54124547	CACNA2D3	+
chr5	149269870	149273871	AFAP1L1	+
chr11	44724464	44728465	TSPAN18	+
chr9	109778308	109782309	PALM2-AKAP2	+
chr15	64149714	64153715	SNX22	+
chr4	25653300	25657301	SLC34A2	+
chr15	88801442	88805443	ACAN	+
chr12	120638551	120642552	CABP1	+
chr2	26845746	26849747	DPYSL5	+
chr1	25541579	25545580	LDLRAP1	+
chr2	235492088	235496089	AGAP1	+
chr1	24317321	24321322	GRHL3	+
chr3	138432585	138436586	ESYT3	+
chr3	139933184	139937185	CLSTN2	+
chr1	6203474	6207475	RNF207	+
chr7	69596918	69600919	AUTS2	+
chr7	129142657	129146872	TSPAN33	+
chr1	158177946	158181947	CD1D	+
chr7	95770553	95774554	DYNC1I1	+
chr1	19663286	19667287	HTR6	+
chr16	89718399	89722400	ZNF276	+
chr8	22022124	22026125	NPM2	+
chr1	20288918	20292919	VWA5B1	+
chr8	22087158	22091159	FAM160B2	+
chr1	150280541	150284543	C1orf51	+
chr21	34667388	34671389	CLIC6	+
chr21	36132911	36136912	CBR3	+
chr16	55321759	55325760	IRX6	+
chr15	42573658	42577659	STARD9	+
chr17	63475060	63479061	ACE	+
chr4	3291027	3295028	RGS12	+
chr1	32203634	32207635	IQCC	+
chr19	19536247	19540248	CILP2	+
chr21	43863185	43867186	AGPAT3	+
chr21	44283837	44287838	AIRE	+
chr19	40464240	40468241	SPTBN4	+
chr19	55374835	55378836	TMEM190	+
chr1	154403192	154407193	IL6R	+
chr1	155318895	155322896	RUSC1	+
chr19	1283890	1287891	MUM1	+
chr8	144475968	144479969	PPP1R16A	+
chr22	20297759	20301760	XXbac-B444P24.10	+
chr17	44002545	44006546	NAGS	+
chr12	49959869	49963870	AQP5	+
chr12	52004939	52008940	GRASP	+
chr17	7021019	7025020	BCL6B	+
chr17	7436272	7440273	FGF11	+
chr16	558421	562422	C16orf11	+
chr16	1070755	1074756	SSTR5	+
chr16	2473145	2477146	TBC1D24	+
chr16	2469498	2473499	NTN3	+
chr16	2967244	2971245	PAQR4	+
chr1	50046013	50050014	ELAVL4	+
chr1	8315825	8319826	SLC45A1	+
chr1	65145548	65149549	AK4	+
chr1	9995205	9999206	RBP7	+
chr1	32349520	32353521	TSSK3	+
chr1	20184084	20188085	UBXN10	+
chr1	21507364	21511365	ALPL	+
chr1	84997146	85001147	WDR63	+
chr1	181086501	181090502	IER5	+
chr2	240996837	241000838	SNED1	+
chr1	220687844	220691845	C1orf115	+
chr1	245152984	245156985	KIF26B	+
chr2	42046019	42050020	PKDCC	+
chr1	206682943	206686944	MAPKAPK2	+
chr1	231624814	231628815	DISC1	+
chr2	10909936	10913937	KCNF1	+
chr2	14630685	14634686	FAM84A	+
chr2	154696298	154700299	KCNJ3	+
chr4	52049330	52053331	SPATA18	+
chr2	169477177	169481178	BBS5	+
chr4	46991722	46995723	GABRB1	+
chr3	13477723	13481724	HDAC11	+
chr3	160753601	160757602	PPM1L	+
chr4	84580978	84584979	CDS1	+
chr3	157434788	157438789	PTX3	+
chr3	58235505	58239506	ABHD6	+
chr3	142962496	142966497	U2SURP	+
chr4	73867392	73871393	CXCL1	+
chr1	37472551	37476552	ZC3H12A	+
chr3	126392938	126396939	CCDC37	+
chr3	53154008	53158009	PRKCD	+
chr3	196637774	196641775	PIGX	+
chr1	40506740	40510741	EXO5	+
chr4	107822562	107826563	SGMS2	+
chr3	49552488	49556489	BSN	+
chr4	127621270	127625271	INTU	+
chr4	127779820	127783821	HSPA4L	+
chr3	51705069	51709070	GRM2	+
chr3	52243824	52247825	PPM1M	+
chr4	155664710	155668711	GUCY1A3	+
chr4	163341938	163345939	NPY5R	+
chr4	141634598	141638599	IL15	+
chr5	52987325	52991326	ITGA2	+
chr5	64163843	64167844	RNF180	+
chr5	10562329	10566330	ANKRD33B	+
chr5	38256408	38260409	EGFLAM	+
chr5	71717162	71721163	CARTPT	+
chr6	101396787	101400788	GRIK2	+
chr5	175475061	175479062	SFXN1	+
chr5	154188729	154192730	GALNT10	+
chr5	135928316	135932317	FBXL21	+
chr7	33902910	33906911	BMPER	+
chr6	159167396	159171397	FNDC1	+
chr7	45572139	45576140	ADCY1	+
chr7	48033510	48037511	C7orf57	+
chr8	75405913	75409914	HNF4G	+
chr8	106268244	106272245	OXR1	+
chr8	103138709	103142710	BAALC	+
chr9	90799786	90803787	SYK	+
chr8	38384206	38388207	LETM2	+
chr8	68328721	68332722	C8orf34	+
chr8	43138412	43142413	HGSNAT	+
chrX	23332015	23336016	PTCHD1	+
chr9	93182915	93186916	WNK2	+
chr13	87670614	87674615	SLITRK5	+
chr10	22926023	22930024	ARMC3	+
chr11	93327970	93331971	CCDC67	+
chr14	41605569	41609570	LRFN5	+
chr14	80952988	80956989	TSHR	+
chr10	59174589	59178590	PHYHIPL	+
chr11	125162686	125166687	PKNOX2	+
chr10	117239092	117243093	SLC18A2	+
chr9	132876026	132880027	C9orf9	+
chr10	43075026	43079027	RET	+
chr14	64547901	64551902	PPP1R36	+
chr10	114237258	114241259	VWA2	+
chr10	97317264	97321265	FRAT1	+
chr10	97496867	97500868	UBTD1	+
chr12	41186447	41190448	PDZRN4	+
chr10	18138676	18142677	CACNB2	+
chr11	93659638	93663639	KIAA1731	+
chr10	122459524	122463525	HTRA1	+
chr11	130446973	130450974	ADAMTS15	+
chr14	102920655	102924656	AMN	+
chr12	1818266	1822267	LRTM2	+
chr10	101568559	101572560	DPCD	+
chr11	43878810	43882811	ALKBH3	+
chr11	6388424	6392425	SMPD1	+
chr11	35660804	35664805	TRIM44	+
chr11	7511297	7515298	PPFIBP2	+
chr11	8017243	8021244	TUB	+
chr15	78338323	78342324	CRABP1	+
chr16	23834000	23838001	PRKCB	+
chr15	79309061	79313062	TMED3	+
chr18	77248548	77252549	GALR1	+
chr16	23180714	23184715	SCNN1G	+
chr15	64909901	64913902	ANKDD1A	+
chr11	58903397	58907398	GLYATL1	+
chr16	23752626	23756627	CHP2	+
chr15	45428528	45432529	C15orf48	+
chr15	32715973	32719974	GREM1	+
chr15	67061762	67065763	SMAD3	+
chr15	43508957	43512958	MAP1A	+
chr18	34974927	34978928	MAPRE2	+
chr21	32410004	32414006	EVA1C	+
chr17	49130459	49134460	B4GALNT2	+
chr17	50269405	50273406	TMEM92	+
chr17	50424157	50428158	ACSF2	+
chr9	129663640	129667641	PRRX2	+
chr16	50691602	50695603	NOD2	+
chr11	3852526	3856527	STIM1	+
chr17	60147935	60151936	CA4	+
chr12	48811793	48815794	CACNB3	+
chr17	29564051	29568052	TP53I13	+
chr19	35756142	35760143	C19orf55	+
chr12	51885959	51889960	ANKRD33	+
chr19	42311324	42315325	TMEM145	+
chr19	8361288	8365289	ANGPTL4	+
chr12	53095435	53099436	IGFBP6	+
chr17	74464415	74468416	CD300A	+
chr17	7853064	7857065	TMEM88	+
chr17	76866455	76870456	MGAT5B	+
chr17	78128769	78132770	TMC8	+
chr16	803442	807443	PRR25	+
chr16	2233815	2237816	DNASE1L2	+
chr3	39105660	39109661	TTC21A	+
chr3	40385155	40389156	ENTPD3	+
chr8	27631867	27635868	SCARA3	+
chr14	52265712	52269713	PTGDR	+
chr3	58330879	58334880	PXK	+
chr14	35532041	35536042	INSM2	+
chr1	39953129	39957130	MFSD2A	+
chr14	96202678	96206679	BDKRB2	+
chr18	9706164	9710165	RAB31	+
chr1	146019917	146023910	HFE2	+
chr16	80538733	80542734	DYNLRB2	+
chr2	98085115	98089116	VWA3B	+
chr18	13215497	13219498	LDLRAD4	+
chr4	105892774	105896775	NPNT	+
chr16	66842378	66846379	CA7	+
chr4	105143874	105147875	TET2	+
chr6	86935305	86939306	HTR1E	+
chr2	85582407	85586408	VAMP5	+
chr3	136816646	136820647	SLC35G2	+
chr2	227162564	227166565	COL4A3	+
chr4	74931094	74935095	PARM1	+
chr1	55037547	55041548	PCSK9	+
chr7	23595378	23599379	CCDC126	+
chr5	132654262	132658263	IL13	+
chr3	161102695	161106696	NMD3	+
chr5	148824592	148828593	ADRB2	+
chr5	147232962	147236963	STK32A	+
chr15	79430515	79434516	KIAA1024	+
chr1	153676636	153680637	NPR1	+
chr8	38972163	38976164	HTRA4	+
chr8	38899234	38903235	PLEKHA2	+
chr2	69011177	69015178	ANTXR1	+
chr2	68641588	68645589	PROKR1	+
chr4	9779633	9783634	DRD5	+
chr17	81974806	81978807	ASPSCR1	+
chr16	56623474	56627475	MT1E	+
chr4	30718414	30722415	PCDH7	+
chr16	31525863	31529864	AHSP	+
chrX	16944690	16948691	REPS2	+
chrX	12136465	12140466	FRMPD4	+
chr8	105316691	105320692	ZFPM2	+
chr17	7882805	7886806	CHD3	+
chr3	39806913	39810914	MYRIP	+
chr3	105364908	105368909	ALCAM	+
chr11	111600390	111604391	SIK2	+
chr5	159914782	159918783	ADRA1B	+
chr3	32236678	32240679	CMTM8	+
chr14	75276773	75280774	FOS	+
chr4	150076273	150080274	DCLK2	+
chr2	184596365	184600366	ZNF804A	+
chr7	54540324	54544325	VSTM2A	+
chr17	15942916	15946917	ADORA2B	+
chr12	52247299	52251300	KRT86	+
chr2	100818151	100822152	NPAS2	+
chr10	6142917	6146918	PFKFB3	+
chr22	50183914	50187915	TRABD	+
chr2	17875846	17879847	KCNS3	+
chr4	8267764	8271765	HTRA3	+
chr3	71752049	71756050	GPR27	+
chr6	52359420	52363421	PAQR8	+
chrX	107775732	107779733	NCBP2L	+
chr1	101234887	101238888	S1PR1	+
chr7	149870967	149874968	ATP6V0E2	+
chr2	45649344	45653345	PRKCE	+
chr19	12789495	12793496	JUNB	+
chr2	119427900	119431901	TMEM37	+
chr19	11812283	11816284	ZNF440	+
chr2	26690750	26694751	KCNK3	+
chr12	104453294	104457295	CHST11	+
chr8	60676777	60680778	CHD7	+
chrX	49920614	49924615	CLCN5	+
chr6	43507701	43511702	POLR1C	+
chr20	32356351	32360352	ASXL1	+
chr1	89631071	89635072	LRRC8C	+
chr5	40677497	40681498	PTGER4	+
chr17	74272246	74276247	DNAI2	+
chr5	139645298	139649299	CXXC5	+
chr1	9649731	9653732	PIK3CD	+
chr1	9290879	9294880	SPSB1	+
chr16	77786529	77790530	VAT1L	+
chr1	15150531	15154532	TMEM51	+
chr10	133228273	133232274	UTF1	+
chr10	132395167	132399168	PWWP2B	+
chr5	141049393	141053394	PCDHB1	+
chr15	62388525	62392526	TLN2	+
chr15	60002221	60006222	FOXB1	+
chr1	92027981	92031982	EPHX4	+
chr2	10040848	10044849	KLF11	+
chr16	71356712	71360713	CALB2	+
chr4	93826890	93830891	ATOH1	+
chr20	13993368	13997369	MACROD2	+
chr2	168453861	168457862	CERS6	+
chr11	119147011	119151012	ABCG4	+
chr15	80402349	80406350	ARNT2	+
chr13	20700126	20704127	IL17D	+
chr6	96013983	96017984	FUT9	+
chr5	157458018	157462019	NIPAL4	+
chr3	130343515	130347516	COL6A5	+
chr11	65831640	65835641	SNX32	+
chr11	65785021	65789022	OVOL1	+
chr11	67301447	67305448	SSH3	+
chr2	171997582	172001583	METAP1D	+
chr5	115960453	115964454	AQPEP	+
chr2	109127347	109131348	SH3RF3	+
chr3	72886072	72890073	GXYLT2	+
chr3	35636944	35640945	ARPP21	+
chr4	7039898	7043899	TADA2B	+
chr11	67264409	67268410	ADRBK1	+
chr1	161522245	161526246	HSPA6	+
chr8	144371119	144375101	ADCK5	+
chr3	122575601	122579602	PARP15	+
chr2	61175417	61179418	AHSA2	+
chr5	149139482	149143483	ABLIM3	+
chr9	1048353	1052354	DMRT2	+
chr1	230976980	230980981	ARV1	+
chr11	65574037	65578038	EHBP1L1	+
chr18	7564781	7568782	PTPRM	+
chr15	75645905	75649906	SNX33	+
chr1	6242191	6246192	HES3	+
chr11	65453256	65457257	AP000769.1	+
chr17	80413164	80417165	ENDOV	+
chr11	65352766	65356767	TIGD3	+
chr17	79020813	79024814	C1QTNF1	+
chr13	46209947	46213948	LRRC63	+
chr17	39662186	39666187	TCAP	+
chr3	196637685	196641686	NRROS	+
chr12	65276642	65280643	MSRB3	+
chr5	98766649	98770650	RGMB	+
chr4	37242219	37246220	KIAA1239	+
chr15	41619223	41623224	MGA	+
chr17	7378533	7382534	TNK1	+
chr1	53060181	53064182	PODN	+
chr20	62548452	62552453	C20orf166	+
chrX	118821789	118825790	ZCCHC12	+
chr7	146114360	146118361	CNTNAP2	+
chr4	171810253	171814254	GALNTL6	+
chr1	205566884	205570885	MFSD4	+
chr11	66419003	66423004	NPAS4	+
chr11	1387898	1391899	BRSK2	+
chr4	112143396	112147397	C4orf32	+
chr3	143117330	143121331	CHST2	+
chr6	157379132	157383133	ZDHHC14	+
chr2	219416376	219420377	DES	+
chr1	26109172	26113173	PDIK1L	+
chr3	141049401	141053402	SPSB4	+
chr17	59329688	59333689	YPEL2	+
chr11	66009840	66013841	CST6	+
chr5	176363467	176367468	ARL10	+
chr11	73216297	73220298	P2RY2	+
chr11	65888403	65892404	CCDC85B	+
chr13	30930702	30934703	TEX26	+
chr12	122076721	122080722	MLXIP	+
chr5	176628681	176632682	EIF4E1B	+
chr1	26861141	26865142	SFN	+
chr8	95131803	95135804	PLEKHF2	+
chr17	81001334	81005335	AC127496.1	+
chr3	3797436	3801437	LRRN1	+
chr14	69482691	69486692	PLEKHD1	+
chr18	12305668	12309669	TUBB6	+
chr10	93891972	93895973	SLC35G1	+
chr8	8700155	8704156	AC087269.1	+
chr12	122201542	122205543	B3GNT4	+
chr16	67428651	67432652	HSD11B2	+
chr15	91851694	91855695	SLCO3A1	+
chr19	43523496	43527497	ZNF575	+
chr7	29561810	29565811	PRR15	+
chr17	42796791	42800792	CNTD1	+
chr3	183251243	183255244	B3GNT5	+
chr15	84629450	84633451	SCAND2P	+
chr16	54928861	54932862	IRX5	+
chr17	83077690	83081691	METRNL	+
chr12	132685605	132689606	PXMP2	+
chr11	26992080	26996081	FIBIN	+
chr11	120166976	120170977	AP000679.2	+
chr22	42072250	42076251	FAM109B	+
chr1	42378794	42382795	RIMKLA	+
chr16	31212020	31216021	TRIM72	+
chr17	6774222	6778223	FBXO39	+
chr19	49117388	49121389	PPFIA3	+
chr5	43190070	43194071	NIM1	+
chr8	98062310	98066311	C8orf47	+
chr18	57348812	57352813	ST8SIA3	+
chr22	17082953	17086954	IL17RA	+
chr11	824143	828144	EFCAB4A	+
chr11	830842	834843	CD151	+
chr12	48181582	48185583	C12orf68	+
chr2	54328033	54332034	C2orf73	+
chr5	95618077	95622078	GPR150	+
chr2	130753434	130757435	AMER3	+
chr6	44268465	44272466	TMEM151B	+
chr4	42395838	42399839	SHISA3	+
chr8	66868748	66872749	MCMDC2	+
chr10	49677650	49681651	C10orf53	+
chr2	238156981	238160982	FAM132B	+
chr8	122779393	122783394	ZHX2	+
chr16	89573767	89577768	CPNE7	+
chr19	33301069	33305070	CEBPA-AS1	+
chr12	123971240	123975241	FAM101A	+
chr5	54515758	54519759	SNX18	+
chr12	123969844	123973845	ZNF664	+
chr20	61250425	61254426	CDH4	+
chr11	66289869	66293870	TMEM151A	+
chr13	91396674	91400675	GPC5	+
chr11	35616186	35620187	FJX1	+
chr16	10875197	10879198	CIITA	+
chr16	88451316	88455317	ZFPM1	+
chr14	104798595	104802596	ZBTB42	+
chr14	21022108	21026109	TPPP2	+
chr12	47077602	47081603	PCED1B	+
chr3	26620805	26624806	LRRC3B	+
chr19	3583552	3587553	GIPC3	+
chr19	17792827	17796828	B3GNT3	+
chr18	75208754	75212755	TSHZ1	+
chr10	122952380	122956381	PSTK	+
chr3	160223635	160227636	C3orf80	+
chr9	124449143	124453144	GPR144	+
chr19	50815680	50819681	CTD-2568A17.5	+
chr12	85278106	85282107	ALX1	+
chr17	44654393	44658394	C17orf104	+
chr17	44555556	44559557	FZD2	+
chr4	89110816	89114817	TIGD2	+
chr7	30132809	30136810	C7orf41	+
chr13	36671911	36675912	SERTM1	+
chr19	1063922	1067923	HMHA1	+
chr6	13922445	13926446	RNF182	+
chr9	137025463	137029464	C9orf139	+
chr17	73163011	73167012	SSTR2	+
chr10	91218150	91222151	PCGF5	+
chr3	126522282	126526283	CHST13	+
chr6	3229402	3233403	PSMG4	+
chr3	51953313	51957314	GPR62	+
chr19	19061998	19065999	SLC25A42	+
chr1	145962578	145966582	ANKRD34A	+
chr5	76714042	76718043	F2R	+
chr4	150579924	150583925	MAB21L2	+
chr3	46699332	46703333	TMIE	+
chr8	143244820	143248821	ZFP41	+
chr11	45802071	45806072	SLC35C1	+
chr11	64447073	64451074	AP003774.4	+
chr1	52631343	52635344	FAM159A	+
chr12	57227326	57231327	SHMT2	+
chr14	99643109	99647110	HHIPL1	+
chr4	48488251	48492252	ZAR1	+
chr17	7855745	7859746	CYB5D1	+
chr21	41165800	41169801	BACE2	+
chr3	23201019	23205020	UBE2E2	+
chr15	99096216	99100217	SYNM	+
chr15	26969281	26973282	GABRG3	+
chr17	4786958	4790959	GLTPD2	+
chr7	88757367	88761368	ZNF804B	+
chr20	52970406	52974407	TSHZ2	+
chr17	49573857	49577858	NXPH3	+
chr16	25690025	25694026	HS3ST4	+
chr3	42011801	42015802	TRAK1	+
chr20	8130176	8134177	PLCB1	+
chr21	37071225	37075226	TTC3	+
chr8	72535390	72539391	KCNB2	+
chr14	71930438	71934439	RGS6	+
chr6	136920263	136924264	SLC35D3	+
chr9	116151803	116155804	PAPPA	+
chr14	105470961	105474962	CRIP2	+
chr17	4496837	4500838	SPNS2	+
chr16	8672564	8676565	ABAT	+
chr10	12347481	12351482	CAMK1D	+
chr1	20550438	20554439	FAM43B	+
chr21	37004149	37008150	RIPPLY3	+
chr1	117603933	117607934	FAM46C	+
chr21	45641693	45645694	PCBP3	+
chr22	20015013	20019014	TANGO2	+
chr11	111512784	111516785	C11orf88	+
chr1	39489645	39493646	BMP8A	+
chr17	56591698	56595699	NOG	+
chr19	39081912	39085913	PAPL	+
chr22	29071077	29075078	KREMEN1	+
chr22	20963107	20967108	AIFM3	+
chr8	37693750	37697751	ZNF703	+
chr1	233902932	233906933	SLC35F3	+
chr22	18108330	18112331	TUBA8	+
chr3	119701021	119705022	MAATS1	+
chr2	132414573	132418574	GPR39	+
chr11	57179746	57183747	LRRC55	+
chr17	7715353	7719354	DNAH2	+
chr12	12997877	13001878	HTR7P1	+
chr17	81898744	81902745	NPB	+
chr1	205041196	205045197	CNTN2	+
chr4	3764347	3768348	ADRA2C	+
chr17	21374196	21378197	KCNJ12	+
chr15	100875713	100879714	ALDH1A3	+
chr4	90125534	90129535	CCSER1	+
chr1	109908241	109912242	CSF1	+
chr7	120271667	120275668	KCND2	+
chr1	24554110	24558111	NCMAP	+
chr1	65790513	65794514	PDE4B	+
chr11	17011997	17015998	OR7E14P	+
chr8	84180786	84184787	RALYL	+
chr22	19712463	19716464	2005-09-01	+
chr22	30691781	30695782	OSBP2	+
chr5	120462277	120466278	PRR16	+
chr17	45219443	45223444	FMNL1	+
chr16	68528089	68532090	ZFP90	+
chr4	7190537	7194538	SORCS2	+
chr14	105524602	105528603	TMEM121	+
chr6	116875211	116879212	RFX6	+
chr20	19210645	19214646	SLC24A3	+
chr14	85528143	85532144	FLRT2	+
chr1	37791801	37795802	MANEAL	+
chr3	194683892	194687893	FAM43A	+
chr5	140105776	140109777	PURA	+
chr4	155206628	155210629	NPY2R	+
chr1	226221617	226225618	MIXL1	+
chr14	103121441	103125442	TNFAIP2	+
chr14	105487854	105491855	C14orf80	+
chr13	96088838	96092839	HS6ST3	+
chr20	43505679	43509680	L3MBTL1	+
chr15	91097949	91101950	SV2B	+
chr10	50989184	50993185	PRKG1	+
chr14	100723704	100727705	DLK1	+
chr9	124775157	124779158	OLFML2A	+
chr3	49801253	49805254	FAM212A	+
chr10	81873313	81877314	NRG3	+
chr11	109420119	109424120	C11orf87	+
chr6	72619791	72623792	KCNQ5	+
chr15	78808486	78812487	MORF4L1	+
chr8	144352135	144356135	SLC52A2	+
chr7	50302123	50306124	IKZF1	+
chr4	2057511	2061512	NAT8L	+
chr8	43091514	43095515	POMK	+
chr8	62246590	62250591	NKAIN3	+
chrX	145815831	145819832	SLITRK2	+
chr19	1522073	1526074	PLK5	+
chr15	26864362	26868363	GABRA5	+
chr19	32673406	32677407	RGS9BP	+
chr14	62115478	62119479	LINC00643	+
chr15	51339628	51343629	GLDN	+
chr5	64504256	64508257	RGS7BP	+
chr5	2750130	2754131	C5orf38	+
chr22	44666712	44670713	PRR5	+
chr22	43409195	43413196	MPPED1	+
chr11	57458548	57462549	RTN4RL2	+
chr17	76069960	76073961	ZACN	+
chr22	46148520	46152521	PPARA	+
chr3	69737434	69741435	MITF	+
chr1	63321058	63325059	FOXD3	+
chr1	44403193	44407194	RNF220	+
chr16	57796185	57800186	CTD-2600O9.1	+
chr16	56680423	56684424	MT1X	+
chr19	44807070	44811071	BCAM	+
chr18	52338171	52342172	DCC	+
chr11	24494969	24498970	LUZP2	+
chr7	104326655	104330656	LHFPL3	+
chr1	34790997	34794998	GJA4	+
chr19	13860062	13864063	NANOS3	+
chr1	964496	968497	PLEKHN1	+
chrX	48826871	48830873	ERAS	+
chr3	127913231	127917232	KBTBD12	+
chr1	2017340	2021341	GABRD	+
chr1	156891697	156895698	PEAR1	+
chrX	119756612	119760613	SOWAHD	+
chr12	132616779	132620780	P2RX2	+
chr12	107772384	107776385	ASCL4	+
chr1	958586	962587	KLHL17	+
chr9	92807387	92811388	ANKRD19P	+
chr9	32781498	32785499	TMEM215	+
chrX	17373419	17377420	NHS	+
chr17	4581998	4585999	SMTNL2	+
chr7	39731631	39735632	LINC00265	+
chr15	78505563	78509564	HYKK	+
chr2	218032959	218036960	RUFY4	+
chr3	50203245	50207246	SLC38A3	+
chr11	15110423	15114424	INSC	+
chr19	39194960	39198961	NCCRP1	+
chr9	132408042	132412043	C9orf171	+
chr2	240558053	240562054	DUSP28	+
chr5	168527115	168531116	FBLL1	+
chr6	123802140	123806141	NKAIN2	+
chr7	49771660	49775661	VWC2	+
chr9	137421349	137425350	NOXA1	+
chr7	73431778	73435779	FZD9	+
chr17	11239262	11243263	SHISA6	+
chr6	116459369	116463370	FAM26F	+
chr1	34779188	34783189	GJB3	+
chr6	87150832	87154833	ZNF292	+
chr22	37803106	37807107	H1F0	+
chrX	104564314	104568315	IL1RAPL2	+
chr10	80129681	80133682	PLAC9	+
chr16	21298848	21302849	CRYM-AS1	+
chr12	126724269	126728270	LINC00943	+
chr1	14596703	14600704	KAZN	+
chr1	1630093	1634095	MMP23B	+
chr11	13007148	13011149	RASSF10	+
chr3	190512050	190516051	IL1RAP	+
chr9	97409949	97413950	TDRD7	+
chr4	125314398	125318399	FAT4	+
chr17	74324209	74328210	KIF19	+
chr10	123006978	123010979	ACADSB	+
chr20	59931763	59935764	FAM217B	+
chr9	132159946	132163947	NTNG2	+
chr11	94541850	94545851	FUT4	+
chr6	117905525	117909526	SLC35F1	+
chr14	99969448	99973449	EVL	+
chr4	56503342	56507343	ARL9	+
chr15	90900217	90904218	MAN2A2	+
chr1	4652731	4656732	AJAP1	+
chr9	114153559	114157560	COL27A1	+
chrX	83506260	83510261	POU3F4	+
chr2	96534742	96538743	ARID5A	+
chr14	58393915	58397916	TOMM20L	+
chr12	51588265	51592266	SCN8A	+
chr19	11764999	11769000	ZNF441	+
chr14	101962527	101966528	DYNC1H1	+
chr5	132292442	132296443	SLC22A4	+
chr9	137075500	137079501	UAP1L1	+
chr5	132367751	132371752	SLC22A5	+
chr21	45071852	45075853	ADARB1	+
chr10	69799887	69803888	COL13A1	+
chr16	587356	591357	RAB40C	+
chr11	12375184	12379185	PARVA	+
chr9	93574406	93578407	PHF2	+
chr19	857452	861453	CFD	+
chr14	49691104	49695105	KLHDC1	+
chr4	80333719	80337720	C4orf22	+
chr19	41086471	41090472	CYP2A13	+
chr9	133530163	133534164	ADAMTSL2	+
chr1	171839480	171843481	DNM3	+
chr3	156823480	156827481	LEKR1	+
chr10	99657505	99661506	ENTPD7	+
chr1	206115354	206119355	AVPR1B	+
chr20	1892507	1896508	SIRPA	+
chr5	177401203	177405204	GRK6	+
chr5	129902471	129906472	CHSY3	+
chr9	137275748	137279749	TOR4A	+
chr16	89917164	89921165	TUBB3	+
chr10	46284344	46288345	ANTXRL	+
chr16	56655693	56659694	MT1F	+
chr12	104213778	104217779	TXNRD1	+
chr1	145883845	145887845	ANKRD35	+
chr15	62064976	62068977	C2CD4A	+
chr19	30226289	30230290	ZNF536	+
chr12	131826392	131830393	MMP17	+
chr1	237040204	237044205	RYR2	+
chr6	150141075	150145076	PPP1R14C	+
chr10	66924005	66928006	LRRTM3	+
chrX	13567604	13571605	EGFL6	+
chrM	2467	6469	MT-ND2	+
chr1	167628092	167632093	RCSD1	+
chr15	74955218	74959219	SCAMP5	+
chr1	177169496	177173497	BRINP2	+
chr7	86641913	86645914	GRM3	+
chr15	33308961	33312962	RYR3	+
chr10	119205588	119209589	GRK5	+
chr2	96323330	96327331	ITPRIPL1	+
chrM	1304	5306	MT-ND1	+
chr1	201886679	201890680	SHISA4	+
chrM	6525	10526	MT-ATP6	+
chr20	41026817	41030818	TOP1	+
chrM	7205	11206	MT-CO3	+
chr9	74495364	74499365	RORB	+
chr5	149730824	149734825	MIR378A	+
chr11	123299389	123303390	U8	+
chr12	57225973	57229974	Y_RNA	+
chr10	102434511	102438512	MIR146B	+
chr17	4985006	4989007	AC004771.1	+
chr1	226546799	226550800	C1orf95	+
chr1	207494146	207498147	CR1	+
chr1	197900646	197904647	C1orf53	+
chr1	153257699	153261700	LOR	+
chr10	120454953	120458954	PPAPDC1A	+
chr6	105134307	105138308	BVES-AS1	+
chr10	110642396	110646397	RBM20	+
chr6	83851265	83855266	RIPPLY2	+
chr20	63357987	63361988	RP11-261N11.8	+
chr1	52840510	52844511	ZYG11A	+
chrX	107270581	107274582	MYCLP1	+
chr9	129481450	129485451	LINC00963	+
chr9	129174770	129178771	RP11-247A12.2	+
chr1	41359921	41363922	FOXO6	+
chr2	231035489	231039490	C2orf72	+
chr10	46463884	46467917	NPY4R	+
chr10	46553529	46557530	GPRIN2	+
chr17	78229309	78233310	TMEM235	+
chr9	98941178	98945179	COL15A1	+
chr11	120509801	120513802	AP002348.1	+
chr11	111538279	111542280	LAYN	+
chr9	87146643	87150644	C9orf170	+
chr1	11477165	11481166	PTCHD2	+
chr8	144047128	144051129	CTD-3065J16.6	+
chr19	46492507	46496508	AC011484.1	+
chr9	38618473	38622474	FAM201A	+
chr2	65434710	65438711	AC074391.1	+
chr11	61506799	61510800	LRRC10B	+
chr16	88937788	88941789	RP11-830F9.6	+
chr8	109360476	109364477	PKHD1L1	+
chr5	132745444	132749445	CCNI2	+
chr11	45769431	45773432	CTD-2210P24.4	+
chr8	80483618	80487619	ZBTB10	+
chr6	11535704	11539705	TMEM170B	+
chr14	73608944	73612945	ACOT6	+
chr16	19111931	19115932	ITPRIPL2	+
chr18	69399054	69403055	DOK6	+
chr3	168247521	168251522	EGFEM1P	+
chr16	151891	155892	HBM	+
chr16	161121	165122	HBZP1	+
chr10	28665918	28669919	RNU6-1067P	+
chr11	111511438	111515439	MIR34C	+
chr14	104115404	104119405	MIR203	+
chr20	63176499	63180500	MIR124-3	+
chr2	240454000	240458001	MIR149	+
chr17	31557995	31561996	MIR193A	+
chr11	111510937	111514938	MIR34B	+
chr1	156418330	156422331	MIR9-1	+
chrM	1227	5229	MT-TL1	+
chrM	2260	6262	MT-TI	+
chrM	2399	6401	MT-TM	+
chrM	6293	10294	MT-TK	+
chr5	151018562	151022563	GPX3	+
chr11	43557655	43561656	MIR670	+
chr16	30891902	30895903	MIR762	+
chr20	32048587	32052588	RNA5SP482	+
chr17	6649650	6653652	C17orf100	+
chr15	69070925	69074926	LINC00277	+
chr2	30229530	30233531	LBH	+
chr20	25622044	25626045	RP4-694B14.5	+
chr19	32689960	32693961	NUDT19	+
chr11	111296839	111300840	COLCA2	+
chr7	100124693	100128694	MBLAC1	+
chr5	172639265	172643266	NEURL1B	+
chr2	73200257	73204258	NOTO	+
chr17	39617612	39621613	AC087491.2	+
chr2	54721498	54725499	EML6	+
chr21	36130449	36134450	RPS9P1	+
chr5	73624157	73628158	ARHGEF28	+
chr17	8077481	8081482	AC129492.6	+
chr5	6446622	6450623	UBE2QL1	+
chr20	2838702	2842703	VPS16	+
chr1	11759786	11763787	C1orf167	+
chr10	71213799	71217800	AL359832.1	+
chr19	18171161	18175162	IFI30	+
chr6	52663147	52667148	RP1-152L7.5	+
chr16	66550562	66554563	CKLF	+
chr1	1057733	1061734	RP11-465B22.3	+
chr11	127000908	127004910	KIRREL3-AS3	+
chr22	48487459	48491460	FAM19A5	+
chr6	5083485	5087486	PPP1R3G	+
chr18	76493520	76497520	RP11-17M16.1	+
chr14	100901596	100905597	AL117190.1	+
chr1	32924293	32928294	AL031602.1	+
chr11	124917249	124921250	HEPN1	+
chr19	35141249	35145250	FXYD7	+
chr8	70667364	70671365	XKR9	+
chr15	82042293	82046294	AC026956.1	+
chr21	42219172	42223173	RNA5SP492	+
chr3	187741685	187745686	RP11-211G3.2	+
chr3	195542047	195546053	AC091633.3	+
chr7	518390	522391	AC147651.3	+
chr2	217976706	217980707	AC010136.2	+
chr11	58903423	58907424	AP001652.1	+
chr10	23341956	23345957	RP11-371A19.2	+
chr22	23565063	23569064	AP000345.2	+
chr17	63996350	64000351	C17orf72	+
chr1	201505240	201509241	RP11-134G8.7	+
chr2	176635709	176639710	AC017048.4	+
chr1	38045313	38049314	RP5-884C9.2	+
chr6	36384830	36388831	RP1-50J22.4	+
chr1	47177249	47181250	LINC00853	+
chr2	238229683	238233684	AC096574.4	+
chr5	471235	475236	CTD-2228K2.7	+
chr2	152096327	152100328	AC079790.2	+
chr1	33305365	33309366	RP11-415J8.3	+
chr1	90849758	90853759	RP4-665J23.2	+
chr13	53197980	53201981	PCDH8P1	+
chr9	92139297	92143298	LINC00475	+
chr1	226081638	226085639	RP11-396C23.2	+
chr1	241422291	241426292	RP11-527D7.1	+
chr1	39631415	39635416	RP1-144F13.3	+
chr2	199455699	199459700	SATB2-AS1	+
chr20	63100130	63104131	HAR1A	+
chr2	197309392	197313393	AC010746.3	+
chr1	150547420	150551421	AL356356.1	+
chr9	86946698	86950699	RP11-276H19.1	+
chrX	53320988	53324982	RP6-29D12.4	+
chr1	204375849	204379850	RP11-739N20.2	+
chr9	104925552	104929553	RP11-217B7.2	+
chr9	129436215	129440216	RP11-65J3.2	+
chr10	34813766	34817767	PARD3-AS1	+
chr20	2205216	2209217	RP11-128M1.1	+
chrX	38219390	38223391	RP13-43E11.1	+
chr9	10611201	10615202	RP11-87N24.2	+
chr18	79962560	79966561	HSBP1L1	+
chr2	64642611	64646612	AC007365.3	+
chr4	121762584	121766585	AC079341.1	+
chr19	3605246	3609247	CACTIN-AS1	+
chr1	243915401	243919402	RP11-278H7.1	+
chr2	174485388	174489389	AC010894.3	+
chr22	21029356	21033357	AC002472.11	+
chr6	41500443	41504444	RP11-328M4.3	+
chr1	206905618	206909619	RP11-564A8.4	+
chr2	133262967	133266968	AC010890.1	+
chr21	44919050	44923051	ITGB2-AS1	+
chr14	96037323	96041324	C14orf132	+
chrX	134547972	134551973	LINC00629	+
chr1	179584704	179588705	RP11-545A16.3	+
chr10	13526515	13530516	RP11-214D15.2	+
chr2	161242738	161246739	AC009299.3	+
chr13	94710715	94714716	SOX21-AS1	+
chr20	32579962	32583963	RP11-410N8.1	+
chr3	28572790	28576791	LINC00693	+
chrM	6364	10365	MT-ATP8	+
chr9	4297389	4301390	RP11-358M14.2	+
chr7	28955666	28959667	AC005013.5	+
chr10	119206530	119210531	RP11-567J24.4	+
chr2	284418	288419	AC079779.4	+
chr2	19866859	19870860	LINC00954	+
chr3	24492086	24496087	THRB-AS1	+
chr18	32767794	32771795	AC012123.1	+
chr22	31290498	31294499	RP3-400N23.6	+
chr19	14068341	14072342	EEF1DP1	+
chr3	18443023	18447024	AC144521.1	+
chr7	130139730	130143731	RP11-775D22.2	+
chr20	18057492	18061493	RP4-726N1.2	+
chr6	99991943	99995944	MCHR2-AS1	+
chr11	3852611	3856612	AC090587.4	+
chr7	19142292	19146293	AC003986.5	+
chr17	58155027	58159028	MSX2P1	+
chr13	31844840	31848841	EEF1DP3	+
chr2	88763806	88767807	ANKRD36BP2	+
chr13	70105212	70109213	ATXN8OS	+
chr20	63500286	63504287	RP4-697K14.3	+
chr6	11041523	11045524	ELOVL2-AS1	+
chr7	122301657	122305658	FEZF1-AS1	+
chr2	100102918	100106919	AC092667.2	+
chr1	107962442	107966443	VAV3-AS1	+
chr20	10171519	10175520	RP11-416N4.4	+
chr2	104657336	104661337	AC013402.5	+
chr9	34519526	34523527	RP11-296L22.8	+
chr6	17100257	17104258	STMND1	+
chr2	162071255	162075256	AC008063.2	+
chr1	52918421	52922422	RP4-631H13.6	+
chr2	45166582	45170583	AC009236.2	+
chr12	77322640	77326641	RP1-34H18.1	+
chr7	95594681	95598682	AC002451.3	+
chr17	43778434	43782435	C17orf105	+
chr20	58513378	58517379	APCDD1L-AS1	+
chr1	94245907	94249908	RP11-148B18.1	+
chr1	111987769	111991770	RP11-88H9.2	+
chr9	23827669	23831670	RP11-321L2.1	+
chr5	132009447	132013448	AC034228.2	+
chr2	206638072	206642073	AC010731.3	+
chr10	21172013	21176014	NEBL-AS1	+
chr3	186824548	186828549	RP11-573D15.1	+
chr2	37323339	37327340	AC007391.2	+
chr2	66572029	66576030	AC007392.3	+
chr1	67830302	67834303	GNG12-AS1	+
chr2	143935072	143939073	AC016910.1	+
chr2	85887279	85891280	AC105053.4	+
chr1	99002275	99006276	RP5-896L10.1	+
chr6	150598833	150602834	RP11-136K14.1	+
chr13	23464570	23468571	LINC00327	+
chr6	5849505	5853506	RP3-380B8.4	+
chr1	20730879	20734880	RP5-930J4.2	+
chr9	91424237	91428238	RP11-440G5.2	+
chr9	37077895	37081896	RP11-220I1.1	+
chr7	39831213	39835214	AC004987.9	+
chr1	33348351	33352352	RP11-415J8.5	+
chr3	97820039	97824040	CRYBG3	+
chr20	43188221	43192222	RP1-269M15.3	+
chr9	33164974	33168975	RP11-326F20.5	+
chr20	19755707	19759708	RP1-122P22.2	+
chr20	1945245	1949246	RP4-684O24.5	+
chrX	33724507	33728508	RP11-305F18.1	+
chr2	91587493	91591508	AC116050.1	+
chr7	79450881	79454882	MAGI2-AS3	+
chr1	9180203	9184204	RP3-510D11.2	+
chr22	36701917	36705918	RP1-293L6.1	+
chr7	93888912	93892913	AC002076.10	+
chr7	103443206	103447207	CTB-107G13.1	+
chr1	58783150	58787151	RP4-794H19.2	+
chr21	25559908	25563909	MIR155HG	+
chr10	117733312	117737313	RP11-328K15.1	+
chr9	129256353	129260354	RP11-344B5.4	+
chr6	10879779	10883780	RP11-637O19.2	+
chr3	50339105	50343106	ZMYND10-AS1	+
chr1	71046854	71050855	ZRANB2-AS1	+
chr1	15602581	15606582	CHCHD2P6	+
chr9	21401080	21405081	IFNA12P	+
chr2	206640417	206644418	AC010731.4	+
chr22	26901291	26905292	RP1-90L6.3	+
chr2	73983131	73987132	AC073046.25	+
chr11	43554757	43558758	AC023085.1	+
chr15	79280803	79284804	ANKRD34C	+
chr10	79979838	79983839	ZNRF2P3	+
chr7	139521855	139525856	CLEC2L	+
chr9	137050773	137054774	RP11-229P13.15	+
chr9	3179588	3183589	RP11-32F11.2	+
chr1	223142048	223146049	RP11-239E10.2	+
chr2	216692463	216696464	AC007563.5	+
chr10	61450638	61454639	RP11-809M12.1	+
chr1	156386225	156390226	RP11-139I14.2	+
chr2	232518462	232522463	PRSS56	+
chr1	190476550	190480551	RP11-547I7.2	+
chr6	13484293	13488294	GFOD1-AS1	+
chr7	92834482	92838483	AC002454.1	+
chrX	108734010	108738011	RP6-24A23.3	+
chr11	2868032	2872033	KCNQ1DN	+
chr10	27256761	27260762	ARMC4P1	+
chr16	2337149	2341150	ABCA17P	+
chr9	62799460	62803461	RP11-262H14.1	+
chr1	153531602	153535603	BX470102.3	+
chr1	8024737	8028738	RP11-431K24.1	+
chr11	126279656	126283657	snoU13	+
chr3	128073809	128077810	RUVBL1-AS1	+
chr3	73619712	73623713	PDZRN3-AS1	+
chr3	149084331	149088332	HLTF-AS1	+
chr7	128864578	128868579	RP11-309L24.4	+
chr12	120367439	120371440	RPS27P25	+
chr7	151875041	151879042	PRKAG2-AS1	+
chr3	134311575	134315576	RP11-200A1.1	+
chr5	141474012	141478013	PCDHGC3	+
chr7	129500478	129504479	SMKR1	+
chr3	158730262	158734263	RP11-379F4.4	+
chr17	63847291	63851292	TCAM1P	+
chr9	21992777	21996778	CDKN2B-AS1	+
chr5	141487240	141491241	PCDHGC5	+
chr12	57608179	57612180	ARHGEF25	+
chr3	111672675	111676676	PLCXD2	+
chr2	9141165	9145166	RP11-734K21.4	+
chr9	129257061	129261062	RP11-344B5.3	+
chr2	70963570	70967571	RN7SL160P	+
chr3	149655019	149659020	WWTR1-AS1	+
chr22	44700474	44704475	ARHGAP8	+
chr3	142960953	142964954	RP11-372E1.6	+
chr3	142958371	142962372	RP11-372E1.7	+
chr3	64682908	64686909	ADAMTS9-AS2	+
chr9	109778488	109782489	AKAP2	+
chr22	32203114	32207115	RP1-90G24.10	+
chr5	141483173	141487174	PCDHGC4	+
chr7	124030204	124034205	RP5-921G16.1	+
chr7	151247324	151251325	RP5-1070G24.2	+
chr5	140964234	140968235	PCDHAC2	+
chr9	109638787	109642788	PALM2	+
chr4	2039961	2043962	C4orf48	+
chr2	233352573	233356574	AC019221.4	+
chr7	151407160	151411161	WDR86-AS1	+
chr2	219251242	219255243	TUBA4B	+
chr3	51973049	51977050	ACY1	+
chr3	160224482	160228483	RP11-431I8.1	+
chr20	45404056	45408057	DBNDD2	+
chr3	55485698	55489699	WNT5A-AS1	+
chr20	1224055	1228056	RAD21L1	+
chr5	180828956	180832957	LINC00847	+
chr4	57107761	57111762	IGFBP7-AS1	+
chr11	119379777	119383778	USP2-AS1	+
chr11	95148538	95152539	RP11-712B9.2	+
chr19	46658363	46662364	DACT3-AS1	+
chr3	126178064	126182065	ALDH1L1-AS2	+
chr14	97456815	97460816	CTD-2506J14.1	+
chr11	74309361	74313362	RP11-632K5.3	+
chr5	16613925	16617926	RP11-260E18.1	+
chr4	143698256	143702257	RP13-578N3.3	+
chr11	86953618	86957619	RP11-736K20.6	+
chr8	69832110	69836111	RP11-159H10.3	+
chr4	109301034	109305035	AC004051.2	+
chr4	36242115	36246116	RP11-431M7.3	+
chr5	59037760	59041761	RP11-266N13.2	+
chr4	89834407	89838408	RP11-67M1.1	+
chr14	99602555	99606556	RP11-543C4.1	+
chr8	109642114	109646115	RP11-422N16.3	+
chr8	22587273	22591274	AC037459.4	+
chr5	88881327	88885328	MEF2C-AS1	+
chrX	72130149	72134150	RP11-262D11.1	+
chr5	140924716	140928717	PCDHAC1	+
chr4	2461796	2465797	RP11-503N18.4	+
chr22	44700232	44704233	PRR5-ARHGAP8	+
chr5	44386731	44390732	RP11-473L15.2	+
chr1	161256726	161260727	PCP4L1	+
chr14	56811182	56815183	OTX2-AS1	+
chr5	181112105	181116106	CTB-14A14.2	+
chr5	41868029	41872030	OXCT1-AS1	+
chr5	176741204	176745205	RP11-375B1.3	+
chr4	46388254	46392255	RP11-436F23.1	+
chr19	58449603	58453604	ZNF324B	+
chr7	377358	381359	AC226118.1	+
chr4	150577088	150581089	RP11-1336O20.2	+
chr4	56528608	56532609	THEGL	+
chr4	100188032	100192033	RP11-588P8.1	+
chr5	159308932	159312933	AC008697.1	+
chr5	73211946	73215947	RP11-60A8.1	+
chr4	6198732	6202733	RP11-586D19.1	+
chr5	1848949	1852950	CTD-2194D22.1	+
chr5	123034270	123038271	RP11-359P5.1	+
chr15	34753083	34757084	RP11-814P5.1	+
chr4	21947014	21951015	RP11-17E2.2	+
chr5	6580135	6584136	LINC01018	+
chr5	181189923	181193924	CTC-338M12.5	+
chr11	61586493	61590494	RP11-855O10.2	+
chr4	121069428	121073429	RP11-647P12.1	+
chr14	95874391	95878392	LINC00617	+
chr5	16615224	16619225	CTC-461F20.1	+
chr5	16178237	16182238	RP11-19O2.2	+
chr12	6819544	6823545	GPR162	+
chr8	143265432	143269433	GLI4	+
chr5	139846289	139850290	CTB-35F21.4	+
chr4	65667960	65671961	RP11-807H7.1	+
chr9	37000696	37004697	RP11-297B17.3	+
chr5	95960000	95964001	CTD-2337A12.1	+
chr22	50672414	50676415	SHANK3	+
chr2	169477479	169481480	RP11-724O16.1	+
chr5	114054005	114058006	RP11-371M22.1	+
chr4	1111638	1115639	RP11-20I20.2	+
chr17	50942103	50946104	RP11-700H6.2	+
chr5	174749303	174753304	CTD-2532K18.1	+
chr1	179574267	179578268	RNU5F-2P	+
chr1	205564715	205568716	RNU2-19P	+
chr5	141406202	141410203	PCDHGB6	+
chr2	46497730	46501731	RP11-417F21.2	+
chr8	102803516	102807517	KB-1732A1.1	+
chr13	52010397	52014398	ALG11	+
chr8	8699937	8703938	CLDN23	+
chr11	9002161	9006162	RP11-467K18.2	+
chr8	56443806	56447807	RP11-17A4.2	+
chr8	64371327	64375328	LINC00966	+
chr11	30582129	30586130	RP5-1024C24.1	+
chr11	101582294	101586295	RP11-748H22.1	+
chr11	33772698	33776699	RP11-646J21.5	+
chr11	17693021	17697022	RP11-358H18.3	+
chr8	106268143	106272144	RP11-395G23.3	+
chr11	46236381	46240382	CTD-2589M5.5	+
chr8	60908052	60912053	AC022182.1	+
chr15	84631873	84635874	EGLN1P1	+
chr16	66550586	66554587	CKLF-CMTM1	+
chr11	555594	559595	RP11-496I9.1	+
chr19	42130554	42134555	CTC-378H22.1	+
chr11	285304	289305	RP11-326C3.2	+
chr11	69983875	69987876	RP11-626H12.1	+
chr11	33774187	33778188	RP11-646J21.6	+
chr8	60658819	60662820	RP11-91I20.1	+
chr8	109971942	109975943	RP11-696P8.2	+
chr11	6628602	6632603	RP11-732A19.6	+
chr15	57590032	57594033	POLR2M	+
chr11	35417056	35421057	RP4-683L5.1	+
chr12	12998450	13002451	RP11-377D9.3	+
chr19	41348852	41352853	CTC-435M10.3	+
chr12	57724270	57728271	AGAP2-AS1	+
chr12	126189377	126193378	RP4-765H13.1	+
chr11	72641236	72645237	RP11-31L22.3	+
chr12	132327849	132331850	RP13-895J2.7	+
chr12	132188212	132192213	RP13-977J11.8	+
chr16	89916864	89920865	AC092143.1	+
chr11	127001402	127005403	AP002833.1	+
chr15	75735969	75739970	AC019294.1	+
chr12	201641	205642	RP11-283I3.2	+
chr12	132686048	132690049	RP13-672B3.2	+
chr11	72582571	72586572	RP11-169D4.2	+
chr11	115657657	115661658	AP000797.3	+
chr17	6649738	6653740	AC004706.1	+
chr12	3365832	3369833	RP11-476M19.2	+
chr11	94510580	94514581	RP11-867G2.2	+
chr12	45048900	45052901	RP11-478B9.1	+
chr14	105091608	105095609	RP11-44N21.1	+
chr12	111367281	111371282	RP3-473L9.4	+
chr12	52690604	52694605	RP11-641A6.3	+
chr19	47272884	47276885	PRR24	+
chr7	101813678	101817679	CUX1	+
chr12	117097480	117101481	RP11-103B5.2	+
chr14	70185122	70189123	RP11-486O13.2	+
chr14	95514135	95518136	RP11-1070N10.3	+
chr14	21022171	21026172	AL161668.5	+
chr14	60513118	60517119	RP11-1042B17.3	+
chr14	96202843	96206844	RP11-404P21.8	+
chr14	103845720	103849721	LINC00637	+
chr14	104840662	104844663	CTD-3051D23.1	+
chr14	50395012	50399013	RP11-247L20.3	+
chr14	61809973	61813974	CTD-2277K2.1	+
chr14	85526598	85530599	RP11-497E19.2	+
chr16	89919391	89923392	TUBB3	+
chr14	73785359	73789360	RP5-1021I20.1	+
chr17	47251845	47255846	ITGB3	+
chr14	102543253	102547254	CTD-2555C10.3	+
chr15	62058502	62062503	RP11-643M14.1	+
chr15	58063224	58067225	CTD-2330J20.2	+
chr15	40323215	40327216	LINC00984	+
chr15	51750484	51754485	CTD-2308G16.1	+
chr15	89750295	89754296	MRPL15P1	+
chr15	82645769	82649770	RP11-752G15.3	+
chr17	37743214	37747215	RP11-115K3.1	+
chr15	52178092	52182093	RP11-430B1.2	+
chr15	90100648	90104649	CTD-2315E11.1	+
chr15	48643950	48647951	RP11-227D13.1	+
chr17	47251896	47255897	ITGB3	+
chr16	56680469	56684470	RP11-343H19.2	+
chr12	51846222	51850223	RP11-923I11.5	+
chr16	24608265	24612266	CTD-2540M10.1	+
chr16	72787242	72791243	RP5-991G20.4	+
chr10	46282847	46286848	RP11-292F22.7	+
chr1	13511219	13515220	RP4-597A16.2	+
chr19	7914144	7918145	TGFBR3L	+
chr5	1723148	1727149	CTD-2587M23.1	+
chr16	30873221	30877222	MIR4519	+
chr7	140175260	140179261	JHDM1D-AS1	+
chr16	47142322	47146323	RP11-329J18.2	+
chr15	75735819	75739820	RP11-24M17.4	+
chr15	88250729	88254730	NTRK3-AS1	+
chr18	26653741	26657742	AQP4-AS1	+
chr16	19084855	19088856	RP11-626G11.4	+
chr16	56615475	56619476	MT1L	+
chr4	98656903	98660904	RP11-1299A16.3	+
chr16	77431381	77435382	RP11-449J10.1	+
chr1	212555832	212559833	RP11-61J19.4	+
chr20	31966001	31970002	XKR7	+
chr22	19169394	19173395	AC004463.6	+
chr15	43129007	43133008	SPCS2P1	+
chr16	82168295	82172296	CTD-2588J6.2	+
chr7	141072231	141076232	TMEM178B	+
chr8	133571182	133575183	RP11-629O1.2	+
chr7	150339770	150343771	RP4-584D14.7	+
chr16	19112001	19116002	CTD-2349B8.1	+
chr9	69670748	69674749	RP11-109D9.4	+
chr1	182613253	182617254	RP11-317P15.4	+
chr15	34492419	34496420	RP11-1H8.3	+
chr16	23709989	23713990	CTD-2385L22.1	+
chr12	51815898	51819899	RP11-923I11.6	+
chr11	75238904	75242905	TPBGL	+
chr1	112713671	112717672	RP11-426L16.9	+
chr16	49464105	49468106	RP11-189E14.4	+
chr16	687000	691001	LA16c-313D11.12	+
chr1	51327653	51331654	RP11-275F13.1	+
chr1	39786975	39790976	RP1-118J21.25	+
chr15	74363434	74367435	CTD-2311M21.3	+
chr2	231050039	231054041	RP11-223I10.1	+
chr17	4985705	4989706	RP5-1050D4.5	+
chr17	1993613	1997614	CTD-2545H1.2	+
chr16	85169275	85173276	CTC-786C10.1	+
chr16	3186211	3190212	AJ003147.9	+
chr17	4984465	4988466	RP5-1050D4.4	+
chr17	81393474	81397475	RP11-1055B8.6	+
chr17	46976480	46980481	LRRC37A17P	+
chr15	57589940	57593941	MYZAP	+
chr16	2855897	2859898	LA16c-325D7.1	+
chr11	3854061	3858062	MIR4687	+
chr19	49886174	49890175	MIR4750	+
chr18	13609113	13613114	MIR4526	+
chr17	74968703	74972704	RP11-309N17.4	+
chr21	41165556	41169557	MIR3197	+
chr20	3092214	3096215	RN7SL555P	+
chr18	72866387	72870388	RP11-676J15.1	+
chr19	18384561	18388562	MIR3189	+
chr17	29567579	29571580	RP11-68I3.4	+
chr17	82212226	82216227	RP13-516M14.2	+
chrX	69502704	69506705	AL158069.1	+
chr14	73756746	73760747	MIR4505	+
chr17	73639025	73643026	RP11-277J6.2	+
chr1	52926673	52930674	MIR1273F	+
chr17	73162976	73166977	RP11-143K11.5	+
chr17	58323449	58327450	BZRAP1-AS1	+
chr17	28403239	28407240	CTD-2350C19.2	+
chr2	14633090	14637091	AC011897.1	+
chr17	81925828	81929829	MAFG-AS1	+
chr13	20701702	20705703	AL161772.1	+
chr18	76489651	76493652	RP11-17M16.2	+
chr11	61506595	61510596	MIR4488	+
chr9	63817573	63821574	MIR4477B	+
chr17	30236740	30240741	RP11-354P11.2	+
chr1	228460073	228464074	MIR4666A	+
chr17	40358654	40362655	CTD-2267D19.3	+
chr17	8963895	8967896	CTB-41I6.1	+
chr9	21993481	21997482	RP11-149I2.4	+
chr4	44446004	44450005	AC131951.1	+
chr17	8185174	8189175	MIR3676	+
chr17	14301853	14305854	RP11-214O1.2	+
chr17	75586057	75590058	MYO15B	+
chr2	19346428	19350429	MIR4757	+
chr5	174749733	174753734	MIR4634	+
chr18	79785120	79789121	RP11-154H12.2	+
[truncated: 2,084 more rows]
