# Supplementary material for: Bivalent promoter hypermethylation in cancer is linked to the H327me3/H3K4me3 ratio in embryonic stem cells
Source: BMC Biol. 2020 Mar 4;18:25. doi: 10.1186/s12915-020-0752-3 (PMC7057567; doi:10.1186/s12915-020-0752-3)
Supplement: Supplementary file 17 — Table S3. This additional table contains datasets re-analysed in this manuscript. File format. [file 12915_2020_752_MOESM17_ESM.xlsx]

## Sheet: Sheet1
Additional file 17 Table S3. Datasets used in this study.
SRA name	Organism	Cell type / cell line	Growth condition notes	Descriptor	Antibody	Replicates (n=…)
Figure 1
SRR363951	Mouse	v6.5	Serum	ChIPseq	H3K27me3	1
SRR363953	Mouse	TKO	Serum	ChIPseq	H3K27me3	1
SRR1209645	Mouse	J1	Serum	RRBS	n/a	1
SRR1283918	Mouse	TKO	Serum	RRBS	n/a	1
SRR1575548; SRR1575549; SRR1575550; SRR1575551; SRR1575552;SRR1575553	Mouse	J1	Serum	WGBS	n/a	6
SRR1575570; SRR1575571; SRR1575572; SRR1575575; SRR1575576	Mouse	TKO	Serum	WGBS	n/a	5
SRR1973532; SRR1973533; SRR1973534	Mouse	J1	Serum	RNAseq	n/a	3
SRR1973535; SRR1973536; SRR1973537	Mouse	TKO	Serum	RNAseq	n/a	3
Figure 2
SRR946802; SRR946803	Mouse	E14	Serum	ChIPseq	Ezh2	2
ERR476749; ERR4767453; ERR476754; ERR476755	Mouse	J1	Serum	ChIPseq	Ring1b	4
GSE135638	Mouse	J1	Serum	ChIPseq	uH2A	1
GSE135638	Mouse	J1	Serum	ChIPseq	Kdm2b	1
GSE135638	Mouse	J1	Serum	ChIPseq	H3K4me3	1
GSE135638	Mouse	TKO	Serum	ChIPseq	H3K4me3	1
SRR5339694	Mouse	E14	Serum	ChIPseq	H2AZ	1
SRR5027788	Mouse	J1	Serum	ChIPseq	Cbx2	1
SRR620207	Mouse	E14	Serum	ChIPseq	Rnf2/Rybp	1
SRR5635491	Mouse	C56bl/6	Serum	ChIPseq	Mll2/KMT2D	1
SRR391034; SRR391038; SRR391039	Mouse	OS25	Serum	ChIPseq	RNIIP-S2P	3
SRR391032; SRR391033; SRR391050	Mouse	OS25	Serum	ChIPseq	RNIIP-S5P	3
SRR391035; SRR391040	Mouse	OS25	Serum	ChIPseq	RNIIP-S7P	2
SRR1973532; SRR1973533; SRR1973534	Mouse	J1	Serum	RNAseq	n/a	3
SRR1973535; SRR1973536; SRR1973537	Mouse	TKO	Serum	RNAseq	n/a	3
SRR414942; SRR414943	Mouse	E14	Serum	RNAseq	n/a	2
SRR414962; SRR414963	Mouse	E14	6 days activin treatment	RNAseq	n/a	2
Figure 3
SRR1973528; SRR1973529	Mouse	WT 159	Serum	DNase-seq	n/a	2
SRR1973530; SRR1973531	Mouse	TKO 159	Serum	DNase-seq	n/a	2
SRR8369061; SRR8369062	Mouse	E14	Serum	hiC	n/a	2
SRR8369065; SRR8369066	Mouse	E14	2i	hiC	n/a	2
GSE134826	Mouse	E14	Serum	hiC	n/a	4
GSE134826	Mouse	E14 I53A	Serum	hiC	n/a	2
GSE134826	Mouse	E14 Ring1b KO	Serum	hiC	n/a	2
Figure 4
SRR3208749; SRR3208750; SRR3208751; SRR3208745; SRR3208746; SRR3208747; SRR3208748	Mouse	MII oocytes	n/a	ChIPseq	H3K27me3/H3K4me3	3 \ 4
SRR3208756; SRR3208757; SRR3208758; SRR3208753; SRR3208754;SRR3208755	Mouse	2 cell embryos	n/a	ChIPseq	H3K27me3/H3K4me3	3 \ 3
SRR3208763 ;SRR320874; SRR3208765; SRR3208760; SRR3208761; SRR3208762	Mouse	4 cell embryos	n/a	ChIPseq	H3K27me3/H3K4me3	3 \ 3
SRR3208769; SRR3208770; SRR3208771; SRR3208767 ; SRR3208768;SRR3208769	Mouse	8 cell embryos	n/a	ChIPseq	H3K27me3/H3K4me3	3 \ 3
SRR3208769; SRR3208770; SRR3208771; SRR3208773; SRR3208774; SRR3208775	Mouse	Morula	n/a	ChIPseq	H3K27me3/H3K4me3	3 \ 3
SRR3208781; SRR3208782; SRR3208779; SRR3208780	Mouse	ICM	n/a	ChIPseq	H3K27me3/H3K4me3	2 \ 2
SRR3208791; SRR3208792; SRR3208793; SRR3208794; SRR3208789; SRR3208790	Mouse	R1	Serum	ChIPseq	H3K27me3/H3K4me3	4 \ 2
SRR064961*; SRR064954	Mouse	TNGA	2i	ChIPseq	H3K27me3/H3K4me3	1 \ 1
GSM1386019 : SRR1286759-SRR1286764	Mouse	MII oocytes	n/a	WGBS	n/a	6
GSM1386021 : SRR1286774-SRR1286782	Mouse	2 cell embryos	n/a	WGBS	n/a	9
GSM1386022 : SRR1286783-SRR1286791	Mouse	4 cell embryos	n/a	WGBS	n/a	9
GSM1386023 : SRR1286792-SRR1286796	Mouse	ICM	n/a	WGBS	n/a	5
Figure 5
SRR064960	Mouse	E14	Serum	ChIPseq	H3K27me3	1
SRR064961*	Mouse	E14	2i	ChIPseq	H3K27me3	1
ERR103026; ERR103031	Mouse	WT ES	Serum	ChIPseq	H3K27me3	2
ERR103035; ERR103039	Mouse	Mbd3-/-	Serum	ChIPseq	H3K27me3	2
GSE135638	Mouse	E14 NPC	Serum	ChIPseq	H3K27me3	1
GSE135638	Mouse	Lsh-/- NPC	Serum	ChIPseq	H3K27me3	1
ERR357012; ERR357013; ERR357014; ERR520914; ERR520915; ERR520916; ERR520917; ERR520918	Mouse	2o MEF	Serum	WGBS	n/a	8
ERR357016 through ERR520926 inclusive	Mouse	D8H	Serum	WGBS	n/a	11
ERR357008; ERR357009; ERR357010; ERR520909; ERR520910; ERR520911; ERR520912; ERR520913	Mouse	2o iPSC	Serum	WGBS	n/a	8
SRR1572158	Mouse	2o MEF	Serum	ChIPseq	H3K27me3	1
SRR1583189	Mouse	D8H	Serum	ChIPseq	H3K27me3	1
SRR1583206	Mouse	2o iPSC	Serum	ChIPseq	H3K27me3	1
GSE135638	Mouse	R1 (Ch9) ES	Serum	WGBS	n/a	1
GSE135638	Mouse	R1 (Ch9) ES + Dox	plus Dox	WGBS	n/a	1
GSE135638	Mouse	R1 (Ch9) ES - Dox	Serum	WGBS	n/a	1
GSE135638	Mouse	R1 (Ch9) ES	Serum	ChIPseq	H3K27me3	1
GSE135638	Mouse	R1 (Ch9) ES + Dox	plus Dox	ChIPseq	H3K27me3	1
GSE135638	Mouse	R1 (Ch9) ES - Dox	Serum	ChIPseq	H3K27me3	1
GSE135638	Mouse	R1 (Ch9) ES	Serum	ChIPseq	H3K4me3	1
GSE135638	Mouse	R1 (Ch9) ES + Dox	plus Dox	ChIPseq	H3K4me3	1
GSE135638	Mouse	R1 (Ch9) ES - Dox	Serum	ChIPseq	H3K4me3	1
Figure 6
SRR1282213	Human	HMEC	Serum	ChIPseq	H3K27me3	1
SRR201977	Human	HCC1954	Serum	ChIPseq	H3K27me3	1
SRR1282219	Human	MCF7	Serum	ChIPseq	H3K27me3	1
SRR486246	Human	Sigmoid colon (normal)	n/a	ChIPseq	H3K27me3	1
SRR1425175	Human	HCT116	n/a	ChIPseq	H3K27me3	1
SRR202019 through SRR202028 inclusive	Human	HMEC	Serum	methylC-Seq	n/a	10
SRR202004 through SRR202018 inclusive	Human	HCC1954	Serum	methylC-Seq	n/a	15
SRR5914723	Human	MCF7	Serum	WGBS	n/a	1
SRR949213; SRR949214; SRR949215	Human	Sigmoid colon (normal)	n/a	Bisulfite-Seq	n/a	3
SRR949210; SRR949211; SRR949212	Human	Sigmoid colon (tumour)	n/a	Bisulfite-Seq	n/a	3
SRR6729601; SRR6729602; SRR6729603	Human	HMEC	Serum	RNAseq	n/a	3
SRR5364134; SRR5364135; SRR5364136; SRR5364137	Human	HCC1954	Serum	RNAseq	n/a	4
SRR7290223; SRR7290224; SRR7290225	Human	MCF7	Serum+DMSO	RNAseq	n/a	3
SRR975569 through SRR975586 inclusive	Human	Sigmoid colon (normal)	n/a	RNAseq	n/a	18
SRR975551 through SRR975568 inclusive	Human	Sigmoid colon (tumour)	n/a	RNAseq	n/a	18
SRR1785987	Mouse	WT	Serum	RRBS	n/a	1
SRR1785988	Mouse	Kdm2b-/-	Serum	RRBS	n/a	1
GSE135638	Mouse	J1	Serum	WGBS	n/a	1
GSE135638	Mouse	J1 Eed -/-	Serum	WGBS	n/a	1
GSE135638	Mouse	J1 Ring1b -/-	Serum	WGBS	n/a	1
GSE135638	Mouse	J1 DKO	Serum	WGBS	n/a	1
